# Supplementary material for: A potato late blight pathogen effector interacts with ENTH-domain protein TOL9a and an activated helper NLR to suppress immunity
Source: Sci Adv. 2026 Jun 5;12(23):eaea4500. doi: 10.1126/sciadv.aea4500 (PMC13240173; doi:10.1126/sciadv.aea4500)
Supplement: Supplementary file 2 — Tables S2 to S4 [file sciadv.aea4500_tables_s2_to_s4.zip]

Archive with 3 entries (3 files):
- aea4500_table_S3.csv
- aea4500_table S2.xlsx
- aea4500_table_S4.xlsx
