# Supplementary material for: A potato late blight pathogen effector interacts with ENTH-domain protein TOL9a and an activated helper NLR to suppress immunity
Source: Sci Adv. 2026 Jun 5;12(23):eaea4500. doi: 10.1126/sciadv.aea4500 (PMC13240173; doi:10.1126/sciadv.aea4500)
Supplement: Supplementary file 2 — Tables S2 to S4 [file sciadv.aea4500_tables_s2_to_s4.zip › aea4500_table S2.xlsx]

## Sheet: Sheet1
		P. infestans AVRcap1b
A	Domain	2	3	4	5	6	7	Average RMSD
P. infestans AVRcap1b	2	1	4.629	6.139	8.122	3.598	4.604	4.682
	3	4.629	1	2.187	8.36	3.45	3.206	3.80533
	4	6.139	2.187	1	8.08	6.13	3.611	4.5245
	5	8.122	8.36	8.08	1	5.217	5.689	6.078
	6	3.598	3.45	6.13	5.217	1	3.853	3.87467
	7	4.604	3.206	3.611	5.689	3.853	1	3.6605
		P. sojae PSR2
B		2	3	4	5	6	7	Average RMSD
P. infestans AVRcap1b	2	5.284	5.047	3.909	5.715	3.842	5.162	4.8265
	3	2.621	3.151	4.315	2.227	2.992	3.031	3.05617
	4	3.459	1.989	5.96	2.773	3.829	3.358	3.56133
	5	6.717	7.065	6.546	8.964	6.539	5.173	6.834
	6	3.142	4.011	2.655	4.539	2.713	2.535	3.26583
	7	5.01	4.447	4.314	2.693	3.806	2.747	3.83617
