# Supplementary material for: A potato late blight pathogen effector interacts with ENTH-domain protein TOL9a and an activated helper NLR to suppress immunity
Source: Sci Adv. 2026 Jun 5;12(23):eaea4500. doi: 10.1126/sciadv.aea4500 (PMC13240173; doi:10.1126/sciadv.aea4500)
Supplement: Supplementary file 3 — Movies S1 and S2 [file sciadv.aea4500_movies_s1_and_s2.zip]

Archive with 2 entries (2 files):
- aea4500_movie_s1.mp4
- aea4500_movie_s2.mp4
