# Supplementary material for: A potato late blight pathogen effector interacts with ENTH-domain protein TOL9a and an activated helper NLR to suppress immunity
Source: Sci Adv. 2026 Jun 5;12(23):eaea4500. doi: 10.1126/sciadv.aea4500 (PMC13240173; doi:10.1126/sciadv.aea4500)
Supplement: Supplementary file 4 — Data S1 to S4 [file sciadv.aea4500_data_s1_to_s4.zip]

Archive with 4 entries (4 files):
- aea4500_data_S2.fasta
- aea4500_data_S3.fasta
- aea4500_data_S4.fasta
- aea4500_data_S1.zip
