# Supplementary material for: A potato late blight pathogen effector interacts with ENTH-domain protein TOL9a and an activated helper NLR to suppress immunity
Source: Sci Adv. 2026 Jun 5;12(23):eaea4500. doi: 10.1126/sciadv.aea4500 (PMC13240173; doi:10.1126/sciadv.aea4500)
Supplement: Supplementary file 4 — Data S1 to S4 [file sciadv.aea4500_data_s1_to_s4.zip › aea4500_data_S3.fasta]

>P_andina_AVRcap1b
APSVVENIKALVKSSAVTPAKLQQWLDERLPAGLVFKKMNLDEPKIFYLLHEPNFVKWVQYADDLSAKSSHKESSVISTLTSLHGDKVVYDTIQAAKKYPQLSELALKLENDQIRFWIATRKDPSVVFEALNLNRVGTSIFSNPEFSAWIKYVDDVNARHPKEAPLSIIPTRKQRIARSDEAGTDVLLKLIANGKATAETKTVANKVESALFDFWLNSRETPDKVMDAFKYGTTTQAFLGSSRWNEWERYLSAYNAIYPEKKATVIETLTRKYGDAQLLDTLISASSKGETKTLAAKLQAQQFDRWMSLKESPLDVYNRLRSSYGDTGFFNEPQLNVWVSYMNVFVDKNPSKVDKMFLELGDTFGNMHLFRVIGELKKFPNMESTATKLQIEKASTLFASGKSPNDIFKVLALDKVGDDILSNTLFHKWLAYLQKFNKEHPNNQGSWFDMLRINYQMFGLERIIETGRKNPFTRLMAEKVENAYHNFWLDTKMAPKTAFRSLHLDESGEKTLANPKFNTWVQYLKTFNDRYPNEKTTVIDGLRDNYHDVALLRMFTAAKKDPSTEKLATDLQSVLILKWQDAKKTPEQLKRVFVGESAADEMIDRYIKLLAVASSTS
>P_infestans_AVRcap1b
APSIVENIKALVKSSAVTPAKLQQWLDERLPAGLVFKNMNLDEPNIFSLLHEPNFAKWVQYADDLSAKSSHKESSVISTLTSLHGDKVVYDTIQAAKLYPQLSELALKLEKDQIRFWIATRKDPSVVFEALNLNWAGISIFPKPEFSAWLKYVDDVNARHPKEAPLSIIPTLKQRFSRGDEAGTDVLLKLIANGKATTEAKTVANKVESALFDFWLNSRETPDKVMDAFKYGTTTQAFLGSPRWKEWERYLSAYNARYPEKKATAIETLTRKYGDAQLLDTLIGASSKGETKTLAAKLQAQQFDRWMNLKESPLDVYNRLRSSYGDTAFFNEPQLNVWVSYMNVFVDKNPSKVDKMFLELGDTFGDMRLFRVLGEAKKFPNLESTATKLQMEKASTLFASGKSPEGIFKVLALDNVGDDILSNTLFHKWLAYLQKFNKEHPNNQESWFDMLRISYQPFGVERIIETGRKNPLTRLMAEKVENAYHNYWLDIKMEPKTAFRSLHLDESGEKLLADPKFNTWVQYLKTFNDRYPNEKTTVIDGLRDNSHDIALLRMFSAAKNDPSTEKLATDLQSALILKWQDAKKTPEELKRVFVGVPAADEMLDRYIKLLAVASSTP
>P_ipomoeae_AVRcap1b
APSVVENIKALVKSPAVTKANLQQWLDERLPAGLVFKKMNLDEPKIFYLLHEPNFVKWVQYADDLSAKSSHKESSVISTLTSLHGDKVVYDTIQAAKRYPKLSELALKLEKDQLRFWIATRNDPSVVFEALNLNWAGTSIFLEPKFFAWVKYVDDVNARHPKEAPLSIIPTLKQQIARGDEGGTDKLLKLIAKGKATAETKTVASKVESALFDFWLNSRETPDKVMDAFKYGTTTQAFLGSSRWKEWERYLSVYNARYPEKKATAIETLTRKYGDAELLDTLIGAGAKGETKTYAAKLQAQQFDRWMSLKESPLDVYNRLRSSFGDTAFFNEPRLNMWVSYMNVFVNKNPSKVDKMFLELGDAVGDMSLFRVLGEAKKFPNLESTATKLQMEKASTLFASGKSPNGIFKVLALDKVGDDILSNTLFHKWLAYLQKFNKEHPNSQGSWFNMLRINYQMFGVERIIETGRKNPLTRLMAEKVENAYHNFWLDSKMVPKIAFRSLHLDESGEKALADPKFNTWVQYLKTFNDRYPNEKTTVIDGLRDNYHDVALLRMFKAAKKDPSTEKLATDLQSALILKWQDAKKTPEELKKVFIGVPAADEMIDRYIKLLAVA
>P_mirabilis_AVRcap1b
APSVVENIKALVKSSAVTKANLQQWLDEGLPAGLVFKKMDLDKPDIVLLLHERNFARWVQYADDLSAKSSHKESSVISTLTSLHGDKVVYDTIQAAKKYPQLSELALKLEKDQIRFWIATRKDPSVFFEALNLNWAGTSIFSKPEFSAWLKYVDDVNARHPKEAPLSIIPTLKQQIAQSDEAGTDVLLKLIANGKATAETKTVANKVDSALFDFWLNSRETPDKVMDAFKYGTTTQAFLGSSRWKEWERYLSVYNARYPEKKATVIETLTRKYGDAESLDTLIGAGAKGETKTLAAKLQAQQFDRWMNLKESPLDVYNRLRSSYGDTAFFNEPRRNMWASYMNVFVSRNLSKVDNMFLELGDTFGDMRLFRVLGDSKKFPNMESTATKLQMEEASTIFASGKIPNDIFKVLALDKVGDDILSNTLFHKWLAYLQKFNKEHPNNQGSWFDMLRIRYQPFGVERIIETGRKNPITRLMAEKVENAYHNFWLDSKMVPKTAFRSLHLIESGEKTLANPKFNTWVQYLKTFINRYPNEKTTVIDGLRDNYHDVRLLQMCKAATKDPSTEKLATDLQSALILKWQDAKKTPEELKKVFVGEPAADEMIDRYIKLLAVA
