# Supplementary material for: A potato late blight pathogen effector interacts with ENTH-domain protein TOL9a and an activated helper NLR to suppress immunity
Source: Sci Adv. 2026 Jun 5;12(23):eaea4500. doi: 10.1126/sciadv.aea4500 (PMC13240173; doi:10.1126/sciadv.aea4500)
Supplement: Supplementary file 4 — Data S1 to S4 [file sciadv.aea4500_data_s1_to_s4.zip › aea4500_data_S4.fasta]

>Phytophthora_ramorum_XP_067750679.1
MAFSFPNLPPPPPPPHSSRRMHRCLLITLTISSVLLSLDASPAAQHSEPSFAIVSSSHRLVVPDKIDIVSAVRFLRAGHT
APDEGEERAGLSVSAIENAKTLLSSSTITTEKLQKWLSSGKNADTVFSRMQLTKAGDDLLSNPQFSVWIKYVDDLSAKYP
AKATSAITTLTTQYGDDALYKLLESAKKLPRTENLATRLQAEQMQHWATVGKSPDDVFRLFDLQKAGNSLLANPKFTSWT
TYVDNVNALNPEKAASTIPTLTTYYGDDILFKMLDAAKKSDETKSIATKLETQQLQGWLKSGKSPDNAFVQMGLGNVEDN
LLASPLFSTWVKYLDDFNAQYSAKETTVLHVLTKRFEDEPLAKIIASGKTLDSTKAVATRLEGQQRQAWLASGKSSDDVF
TLLKLDKAPDNFFDNPLYKTWSSYLNVYNNKHPGKQTNLFKTLTTKCKDKPLIKILEEAKKFPNLESTASKLQTEKIQSY
LAIKKSPDEVFTLLGLSDGWDNVLGNPLFKTWLDYVKKFDQANPKQKTDLFTVLHRVYHTGVESIVNKGLQNPSTVEIAR
IVQAGMLNRWLGNENPPRATFDWILRYPARNKNVLHDPRFKTWAKYLSDFNQRYPDKKTTMIDSLKTIYGGRKLVGFLGE
AKTVPTTEKLATHLENALLTKWVSEKETPADISRMISGVDSAEKIIQSYRIKFTRVYGNIG
>Phytophthora_ramorum_XP_067739601.1
MHRCLLITLTISSVFLSLDASAAAQHSEPSLAIVSSSHRLVVPDKIDIVSAVRFLRAGHTAPDEGEERAGLSVSMAEKAK
TLLSSSTISTEKLQKWLSSGKNADTVFSRMQLTKAGDDLLSNPQFSVWIKYVDDLSAKYPAKATSAITTLTTQYGDDALY
KLLESAKKLPRTENLATRLQAEQMQHWATVGKSPDDVFRLFGLRRAGSSLLTYPKFTSWTTYVDNVNALNPEKATSMIPT
LTAYYGETLLFKMLDADKKSDVTKSIATKLEAQQLQGWLKSGNTPDSAFVHMGLGDVGDNVLASPLFSTWVKYLDDFNAQ
YSAKETTLFHVLTKRFEDEPLAKIIAFGKTLDSTKAVAAKLETQQRQVWLTSGKSSDDVFTLLKLDKAPDNFFDNPLYKT
WGSYMNVYNNKHPGKQTNLFKTLTTKCKDKPLIKILEEAKKFPNLESTASKLQTEKIQSYLASKKSPDEVFTLLGLGDAW
DNVIGNPLFKTWLTYVKTFDQGNPAKKTDWYLALHGAYGDGGVESMVNKGLQNPSTVKIAEKVQAGLLKRWLIKEKSPDL
TFNWILRHPTADEKVFADPRFETWAKYLSDFNQQYPDKKTTMIDAFRASYNDRALLRMFDAAKKVPGSEKLVTNLENALL
DKWVSAKETPAVLSRRFSGVVAADEMIQRYIKKADAAGNIA
>Phytophthora_ramorum_KAL4114315.1
MHRCLLITLTISSVFLSLDASAAAQHSEPSLAIVSSSHRLVVPDKIDIVPAVRFLRAGHTAPDEGEERAGLSVSMAEKAK
TLLSSSTISTEKLQKWLSSGKNADTVFSRMKLTKAGDDLLSNPQFSVWIKYVDDLSAKYPAKATSAITTLTTQYGDDALY
KLLESAKKLPRTENLATRLQTEQMQHWATVGKSPDDVFRLFGLRRAGNSILTNPKFISWTTYVDDVNALNPTKAKPMIST
LRNYYDDDILFKMLDAAKKSDETKSIATKLEAQQLQGWLKSGKSPDNAFAQMGLSNVEDNLMASPLFSTWVKYLDDFNAQ
YSAKETTLFHVLTKRVEDEPLAKIIAFGKTLDSTKAVATKLETQQMQVWLTSGKSSDDVFTLLKLDKAPDNFFDNPLYKT
WSSYMNVYNNKHPGKQTNLFKTLTTHYNDKRLIKILEEAKKYPHLESTASKLQTEKIQSHLASKESPDEVFNLLGLGDAW
DNVLGNPLFKVWLDYVKKFDRENPGKKTDWYLALHRAYGDGGVESMVYIGLQNPSTVKIAEMVQGGLLKRWLVKEKSPDL
TFNWILRHPTTNEKLFADPRFETWAKYLSDFNQQYPDKKTNVINGLRTSYNDRSLLRMFDATKKVPGMEKLGTTLENAML
NKWVSEKRIPAELSKMLSGVDTADEMIQRYIKIANLV
>Phytophthora_ramorum_KAL4114920.1
MHRCLLITLTISSVFLSLDASAAAQHSEPSLAIVSSSHRLVVPDKIDIVSAVRFLRAGHTAPDEGEERAGLSVSMAEKAK
TLLSSSTISTEKLQKWLSSGKNADTVFSRMKLTKAGDDLLSNPQFSVWIKYVDDLSTKYPAKATSAISTLTTQYGDDALY
KLLEAAKGVPRQENLATRLQAEQMQHWATVGKSPDDVFRLFDLQKAGNSILTNPKFISWTTYVDDVNALNPTKAKPMIST
LRNYYDDDILFKMLDAAKKSDETKSIATKLEAQQLQGWLKSGKSPDNAFAQMGLSNVEDNLMASPLFSTWVKYLDDFNAQ
YSAKETTLFHVLTKRFEDEPLAKIIAFGKTLDSTKAVATKLETQQMQVWLTSGKSSDDVFTLLKLDKAPDNFFDNPLYKT
WSSYMNVYNNKHPGKQTNLFKTLTTKCKDKPLIKILEEAKKFPNLESTASKLQTEKIQSHLASKESPDEVFNLLGLGDAW
DNVLGNPLFKVWLDYVKKFDRENPGKKTDWYLALHAAYGDGGVESMVNKGLQNPSTVKIAEKVQGGLLKRWLINEESPDD
TFNWILRYPTTNEKLFADPRFETWAKYLSDFNQQYPDKKTNVINGLRTSYNDRSLLRMFDATKKVPGMEKLGTTLENAML
NKWVSEKRIPAELSKMLSGVDTADEMIQRYIKIANLV
>Phytophthora_ramorum_KAL4086387.1
MHRCLLITLTISSVFLSLDASAAAQHSEPSLAIVSSSHRLVVPDKIDIVPAVRFLRAGHTAPDEGEERAGLSVSMAEKAK
TLLSSSTISTEKLQKWLSSGKNADTVFSRMKLTKAGDDLLSNPQFSVWIKYVDDLSTKYPAKATSAISTLTTQYGDDALY
KLLEAAKGVPRQENLATRLQAEQMQHWATVGKSPDDVFRLFDLQKAGNSILTNPKFISWTTYVDDVNALNPTKAKPMIST
LRNYYDDDILFKMLDAAKKSDETKSIATKLEAQQLQGWLKSGKSPDNAFAQMGLSNVEDNLMASPLFSTWVKYLDDFNAQ
YSAKETTLFHVLTKRFEDEPLAKIIAFGKTLDSTKAVATKLETQQMQVWLTSGKSSDDVFTLLKLDKAEKNFFGNPLYKT
WSSYMNVYNNKHPGKQTNLFKTLTTKCKDKPLIKILEEAKKFPNLESTASKLQTEKIQSHLASKESPDEVFNLLGLGDAW
DNVLGNPLFKVWLDYVKKFDRENPGKKTDWYLALHAAYGDGGVESMVNKGLQNPSTVKIAEKVQGGLLKRWLINEESPDD
TFNWILRYPTTNEKLFADPRFETWAKYLSDFNQQYPDKKTNVINGLRTSYNDRSLLRMFDATKKVPGMEKLGTTLENAML
NKWVSEKRIPAELSKMLSGVDTADEMIQRYIKIANLV
>Phytophthora_ramorum_KAL4163225.1
MHRCLLITLTISSVFLSLDASAAAQHSEPSLAIVSSSHRLVVPDKIDIVPAVRFLRAGHTAPDEGEERAGLSVSMAEKAK
TLLSSSTISTEKLQKWLSSGKNADTVFSRMQLTKAGDDLLSNPQFSVWIKYVDDLSAKYPAKATSAISTLTTQYGDDALY
KLLESAKKLPRTENLATRLQTEQMQHWATVGKSPDDVFRLFDLQKAGNSILTNPKFTSWTTYVDNVNALNPEKAASTIPT
LTTYYDDDILFKMLDAAKKSDETKSIATKLEAQQLQGWLKSGNTPDNAFAQMGLSNVEDNLLASPLFSTWVKYLDDFNAQ
YSAKETTLFHVLTKRFEDEPLAKIIAFGKTLDSTKAVATKLETQQMQVWLTSGKSSDDVFTLLKLDKAPDNFFGNPLYKT
WSSYMNLFNNKHPGKETNLFKTLTTHYNDKRLIKILEEAKKYPHLESTASKLQTEKIQSHLASKESPDEIFNLLGLGDAW
DNVLGNPLFKVWLNYVKKFDRENPTEKTDWYLALHAAYGDGGVESMVNKGLQNPSTVKIAEKVQGGLLKRWLINEESPDD
TFNWILRYPTTNEKLFADPRFETWAKYLSDFNQQYPDKKTNVINGLRTSYNDRSLLRMFDATKKVPGMEKLGTTLENAML
NKWVSEKRIPAELSKMLSGVDTADEMIQRYIKIANLV
>Phytophthora_ramorum_XP_067739602.1
MHRCLLITLTISSVFLSLDASAAAQHSEPSLAIVSSSHRLVVPDKIDIVPAVRFLRAGHTAPDEGEERAGLSVSMAEKAK
TLLSSSTISTEKLQKWLSSGKNADTVFSRMQLTKAGDDLLSNPQFSVWIKYVDDLSAKYPAKATSAISTLTTQYGDDALY
KLLEAAKEVPRQENLATRLQAEQMQHWATVGKSPDDVFRLFDLQKAGNSILTNPKFTSWTTYVDNVNALNPEKAASTIPT
LTTYYDDDILFKMLDAAKKSDETKSIATKLEAQQLQGWLKSGKSPDNAFAQMGLSNVEDNLLASPLFSTWVKYLDDFNAQ
YSAKETTLFHVLTKRFEDEPLAKIIAFGKTLDSTKAVAAKLETQQRQVWLTSGKSSDDVFTLLKLDKAPDNFFDNPLYKT
WGSYMNLFNNKHPGKQTNLFKTLTTKCKDKPLIKILEEAKKFPNLESTASKLQTEKIQSYLASKKSPDEVFTLLGLGDAW
DNVLGNPLFKVWLNYVKKFDRENPTEKTDWYLALHAAYGDGGVESMVNKGLQNPSTVKIAEKVQGGLLKRWLINEESPDD
TFNWILRYPTTNEKLFADPRFETWAKYLSDFNQQYPDKKTNVINGLRTSYNDRSLLRMFDATKKVPGMEKLGTTLENAML
NKWVSEKRIPAELSKMLSGVDTADEMIQRYIKIANLV
>Phytophthora_ramorum_KAL4140100.1
MHRCLLITLTISSVLLSLDASAAAQHSEPSLAIVSSSHRLVVPDKIDIVPAVRLLRAGHTAPDEGEERAGLSVSMAEKAK
TFLSSSTISTEKLQKWLSSGKNADTVFSRMKLTKAGGGLLSNPQFSVWIKYVDDLSAKYPAKATSAISTLTTQYGDEALY
KLLESAKKLPRTENLATRLQAEQMQHWATVGKSPDDVFRLFDLQKTGNSILTNPKFTSWVTYVDDLTALNPDKAASTIPT
LTTYYGDDILFKMLDAAKKSDETKSIATKLEAQQLQGWLKSGKSPDSAFVQMGLGNVEDNLLASPLFSTWVKYLDDFNAQ
YPAEKTALVHLLTKRFEDEPLAKIIAFGKTLDSTKAVATKLETQQMQVWLTSGKSSDDVFTLLKLDKAPDNFFDNPLYKT
WSSYMNLFNKENPGKETNLFKTLTTYYNDKRLIKIIQEAKKFPNLESTASKLQAEKIQSYLAIKKSPDDVFKLFGLGDAW
DNVIGNPLFKTWLDYVKKFDRENPGKKTDWYFTLHTSYMDNGVESMVNKGLQNPSTVKIAEKVQGGLLKRWLVNEVSPDH
TFNWILRYPKTDEKLFADPRFETWAKYLSDFNQRYPDKKTNVINGLRTSYTYRSLLRMFEATKKVPGMEKLGTTLENAML
NKWVSSKENPAELSKMLSGVDTADEMIRRYIKIANLV
>Phytophthora_ramorum_XP_067750676.1
MHRCLLITLTISSVLLSLDASAAAQHSEPSLAIVSSPHRLVVPDKIDIVPTVRFLRAGHTAPDEGEERAGLSVSMAEKAK
TFLSSSTISTEKLQKWLSSGKNADTVFSRMKLTKAGDDLLSNPQFSVWIKYVDDLSAKYPAKATSAISTLTTQYGDDALY
KLLESAKKLPRTENLATRLQTEQMQHWATVGKSPDDVFRLFDLQKAGNSILTNPKFTSWTTYVDDLSALNPEKAASTIPT
LTTYYGDDILFKMLDAAKKSDETKSIATKLEAQQLQGWLKSGKSPDSAFVQMGLGNVEDNLMASPLFSTWVKYLDDFNAQ
YPAEKTALLHLLTKRFEDEPLAKIIAFGKTLDSTKAVATRLENQQRQIWLTSGKSSDDVFTLLKLDKAPDNFFDNPLYKT
WGSYMNVYNNKHPGKQTNLFKTLTTKCKDKPLIKILEEAKKFPNLESTASKLQTEKIQSYLASKKSPDEVFTLLGLGDAW
DNVIGNPLFKTWLNYVKKFDRENPGKKTDWYFTLHTSYMDNGVESMVNKGLQNPSTVKIAEKVQGGLLKRWLVNEVSPDH
TFNWILRYPKTDEKLFADPRFETWAKYLSDFNQRYPDKKTNVINGLRTSYTNRSLLQMFEATKKVPGMEKLGTTLENAML
NKWVRDKENPAELSKMLSGVDTADEMIRRYIKIANLV
>Phytophthora_megakarya_OWZ07043.1
MFLNYLIGLTFLLSVTFIDATPAVAFGMVRANIVHWANRYSDSETGVSSVRFLRTTSDDGEERAGFINNLITALSSSKVT
PQQLQNWIKEGVPVDTVFTRLQLAKAGDNLFDNPQFVRWIEYTDELNAKMSKHVSVIPTLTAQYGDDALYEMIKIAKNVP
SKRALATKVQTEQMVHWVNLGKDPDDVFHLLKLDKEGDKLFSNPEFTAWVKYVDDFNTKNPEEPASITPTLMNYFSKSNL
FKMAAEANSGKGTKDIVTKLETEWLQTWLRNRKSPDKVLIDLGFEKAADTLLGNPLFSTWVKYFDDFNEKYPDKKTTMIE
AFTKTFGDAGVTTMLDAAKMKTTTDDIAKKLESDQLKMWLSSEKSADDVFMALNLDKVGNDFIDNPLFKTWMSYTNVFIK
ENSEKKATVFSTLEDHISDRLLIKILEEAKKYPTMESAATKVQTEKIQSYLASKKSPVEVFKLLGLDDAGVNILSTSLFQ
PWLEYVKVFNKQNPNQRVFWYDTLRINSSWFILERSIELALANPSTVKIGKMVESARLKDWLGGQKYTPDLVFQFLYLHK
KAEDTLVSPNFKLWSKYLDDFNKRYPDHKTTMIDVLGEHYGNRALLRMFNTANNDPRSKKIATELQNALINKWLIDQKTP
MALKEDLISVETADEMINRYVKELAKVSGNTL
>Phytophthora_megakarya_OWZ08875.1
MSSHYLVRLVVILAIVQIGASITASKLLPVNSADLTTTRETDISSTTRFLRAYSVGSAGEDRGFPETFISLVSSKTIPQK
IQDWLKKEKSSDEVFKRLNLDKAGPRLFTNRQFAVWVQYADDMSAKKPGMSAISTLIRQYGDDVLFEMIKRAKMNSRTQD
LAAKLEAQQMQYWLATRKDPDEVFQLFKLNKAGGKVLKNSEFAAWVKYVDDLTIKYPEEPTFLTPTLAKYINGERLFEVT
SLAKNSDDTRDIATRLEGDWLKAGIHSKKTPEKAFLDLGFGQAADVLIERSSLLTTWEDYLKAFNKKYPNEKTTMIETFT
KVFGDADVTKMLAAAKKIDYEYARNMATNLEAAQLEMWLHGGKSTDDVFKLLKLDKSANTFKDKPLLTQWVTYIDLFLTE
NPNKMASLFSGLQTHFKDRRLNEILNIVHTFPKMESTATKIQAEKIRSYLVKNEEPTNVFELLALDDIGDDVLGTPLFHS
WMKYVEDFNKQNPDDKTSWLTTLNFKFREKRLHRAINRALENQSTAKMGKMVQNAVLQEWLDQKTPPKLVFHFLELRKAE
EQALVSPRFEAWAKYLDDFNKRYPDDKTTMLDAINYNINIPNLLLAFNVAKKNPSTEKVAVNLENAIIDSWLAANTDLAY
LKEWLGKRGKELIDRYVKMSAAKNTT
>Phytophthora_megakarya_OWZ11716.1
MRRGKFDEERGGLSVPFQEKIKAMFSFSKLTAEKRQEKLQGWLRKEKSADIVFTRLQLDKAEEYFFSKPEFATWIQYTDN
LSAKNPKHRLSAISTLTTLYGDDALYKILENARLYPERQDLATKLQTEQLQYWVNTRKDPNKVFHLFKLDNAQDKLFRIP
DFTIWMKYVDDFNAKHPEAPTSMFPTLMKYYRDKDIFKMIEDAKNTEGTRAIATKLETERLKSWLLSKKSPDKVLIDMGL
GQATDELLANPLFDTWVKYMNAYKAIFSDTESALISRFTQTFGDADATMIVQAMKSNDMTRNIATQLESAQLRMWMNSGK
STDEVFNLLTLNEAFYPFPNQVLLKTWVAYLNFFINENPRNTVALFSALESRFRDRPLNKIINIATQYPGMQSLATKIQA
EKIESYLARNESPKKVFELLALRDVGNHVLGTPAFQSWMNYVEIFNKRNPNRQESWILTLLYAYQEGKINRMIETAIQNP
RTAEMGKTVERGWMQQWLDWGKSPSEAFLDLKLRDANNQALVRPKFKLWEKYLDDFNKRYPTKTTTMFDTLDSNFNELNL
LEVLKVAKENPSTENIAMKLEDALIEKWLAKGTKPEYLYKLHGPKDNANELIGRYVKKLPKRSS
>Phytophthora_megakarya_OWZ08874.1
MEPTSCPGLITLFVLIQIDASAATSKLLKPDSNSSFTVKADISTTRLLRTSSAVDNKDETRTGISISVLERIKTLALPSK
ITPEKLQGTLHGWLNKRKSADIVFKRLRLDQEDGVQVFFNPLFARWVQYTDDLNAKTPGISAISTLTKHYGEEKLVKLID
TAMGIRHMKDIASKLEEQQIQRWVAARKDPDKVFRLYSLHELEAETMFRSTNFAVWVKYMDEVNAKYPEAPMLMIPTLAK
YFPDHVILTKMAAAPKNEKGIRRIAIQLEDERLRTWLHSRKTPDMTLFDLGFTQATDTLVDNPLFKIWLKYMNTYNARYP
DKTKMMKEFTQTYGDADATKILHVMESKDTTRSIATELANAQLNMWLNGRKSTDAVFTLLKLDTDAQHFRDKYLLNTWVS
YLNSFILKNPDTEAALFTSLGTRLDDRPMNKILNLANEFPSMKSFATAIQNEKIQGYHVQKKSPDDVFDLLAIDFVGDKV
LGTPLFQSWLNYWKVYNVQNSNTHYWFTKLRMEYGSNGIDRMIDQAMQNPSTVEMGNMVQKAWVKQWLDWGKSPSATFQF
LGLNSGVQPLSSPKFNIWAKYLDDFNGRYHEHKITMIDALMDHFSEYKLLPMFNAAKSDPNTEKLAANLQNALINKWFDK
KINPDDLLQRLHNVEGANELIQRYRTKLKDVSVPGNAA
>Phytophthora_megakarya_OWZ09200.1
MSAFKSSKVTPEKLQKWLENETSADVVFTRLHLHELDRRVFDKPQQFATWISYADALSAKLPEMSAISILTRKFGDYDLF
RMIEAAKTSSDMNIKTLATELEAKQMQFWLTTKKDPDDIFRVYNLQSLRWKNIFKEPEFTHWAKYVDDLNAKYPEEPTWM
YSTLTKHYKDEVLLKKIYELRWTEDAEVIPKLEDDWLQAGIQNHKTPYQVLLDLGLGKKADNILVLVASKDLFASIWVKY
MQAFNKRYPDEKTTMVETFTKAFGDIGVTKMLYAGKEKDFGENAENLVTKLESAQLNMWLNSGKSTDDVFNLLKLDKATS
MYNFQDKQLLNTWVSYLNIFIKENPDKTEVLFAALQSRLKDIHLNEILNLAKNFPSIKNIAIKIQKAKIESYHASNESPS
SVFQLLGLENEGIHILSTSQFKLWMKYVEDFNKRNLKQESWYSILSDEYSVERMIEQAMLSPSTVKIGEMLETEYIKYQV
GQKTPPERTFFLLGLKKADDKTLITPAFKLWTRYLNEFNKRYPEEKVTMIEGLRANYYDISLLYMFKTARNDPTTETLVT
NLENALINKWLVEETTETYLREQLGRVDTSEGMIQRYIKKRTATTGKSS
>Phytophthora_megakarya_OWZ14580.1
MSSNISPRKLHKWFEKGKSADTVFKRFHLDKRGTFIFDNPHFAVWVEYADDLSANFPEMSAISTLTKHYGDNLLYEIIQI
AKRKSDTEKLAIKLETEQMQHWLVTKKSPDELFRLYHLNLKGRKLFENPEFNTWAKYVDDLTTKRPEDPTWMYSTLTKYF
NDDELFQMTNVAKDSSKTKTIAAKVEDDWIDAVLEKHKTPYQLLQNLRLGTTTNELLEKVAFENSLVITWVKYMDRFNKR
YPHEKTSMIETFTKAFGDDGVTKMLYTAKSDRWTKTLATNMEDEQLKMWLDSEKSTDDVFMLLKLDKGEDNFNFQDKQLL
NTWVSYINVFIHKNPDKKYVLFSALQSGFNDIRLNQILNVAKTFSSMESTATKIQTAKIMNYRTSNESPSRVFMLLGLTD
EGDHILSTSQFKLWMKYVEDFNKRNHKHESWFIPLHHSYNIERMLLRARKSSSTAKIDKMLENEWVKYWVGHEMSPKYTF
LHLGLKGTGDNTLNSPAFKIWTKYVNAFNTQYPKEKVTMIEGLRANYNDINMLTIFEKAKNDPTTGQLVIDLENALINKW
MVEKKSPAYLHRQLGHVKSSNAMIQRYIKKVTAMTGKPPE
>Phytophthora_megakarya_OWZ01292.1
MIHSYLVCIAFLVFVLVIDADSSRTGRKGIIESALQPNSSKGDTFQTTNEIDIPVARLLRTNKTSDERQREERTGGISVS
AFEKFKIALMSSKITPEKLEKWLEKGKSADAAFLRFHLDKRGNFLFNKPHFAVWVDYADKLSAKFPEMSAISTLTKHYGD
DFLYRIIQAGKKRADMKNLALKLETEQMQRWLGARKDPDELFRLFHLDLYGRTVFEHPEFMTWAKYVDDLTSKHPEEPTW
MYSTLTKYFKDDVLFKMTNVAKDSTQTKTIATKVEDDWIAAVLEKHKTPDQLLQNLGLGKNTDELLIKVVRDDALIITWV
KYMKAFNKRYPAEKTTMLETFTRAFDDDGVTKMLHTAKSESWWTKLATKMETDQLKMWLNSGKTTDDVFNLLKLDKEWNR
YHFRDKQLLSTWVSYINVFIEKNPDLNPTDIRLNQILNMAKKYASLESTATKIQNAKITTYRTSNESPGEVFTLLGLMDE
GDHILSTSQFKSWMKYVEDFNNRNQKEESWFRLLNHAYDIEGMLNRARKTASTAKIDKMLENEWVKFWVGKQMSPKYTFQ
HLSLKSTYDDTLTSPAFKIWTKYLNAFNKQYPKEKVTMIEGLRANYNDINMLTIFEQAKKDPTTEKLVIDLENALINKWI
VEKKSSAYLHKQLGHVKSSDDMIQRYVKKSGQLKMRLDTIDYDFNLLKFDEEVIVYHFRDESLFDT
>Phytophthora_megakarya_OWY94602.1
DKLSTKFPEMSAISTLTKHYGDDFLHQIIQAAKTTRPDKEKLAIKLETEQMQRWIAIRKDPDELFRIFHLNWEGRKVFEH
PEFVTWAKYVDDVNTKHPEEPMWMYSTLTKHFNDDDLFQMMEVVKESTKTKTIATKVEDDWIDAVLEKNKTPYQFLQNLG
LAKTTNDLLDKVVYDNSLIRTWVKYMERFNRRYPKEKTTMIETFTKAFGDDGVTKMLDTAKSKSRTTNLATKMEIEQLKM
WQDSGKSTDDVFMLLKLDKEANFYHFRDKQLLSTWVSYINVFIEKNPDKKDILFSALQSRFNDLRLNQILNMAKKYSSME
STATKIQTAKIMDYRVRNERPSGVFTLLGLMDEGDHILSTSQFKLWMEYVEDFNKRNHEQESWFLFLHDAYKYKIEGMLK
RARETASTAKIYKMMENEWVKYSVGKKMSPKDAFHHLGLESTGSDTLSSPAFKIWTKYLNSFNKQYPKEKVTMIEGLRAH
YRDINLSRILEKANNDPSTEKMAIDLENALVNKWMVEKKSLAELYMYNQRGHEKSFDALIQRYVKKVTVMTGKPLE
>Phytophthora_megakarya_OWZ21490.1
MRPPFLVCFAFLVSVVLIDADTSAADLIVFQSDFPKRTKFVNDAGISVNRFLRSNSGADKELTEERAGALSVPLLERLKG
IFLQYVPVSPEKLTSWLKSGKSTDVVFIRLNLQGGENPFHKPQFADWVHYADELSAKRPEMSAISTLTSHYGDDRLFRMI
RMAKTKPPTENLAKELETKLMQHWVATRKDPDEVFHLFNLDTVWDGIWEKPELSTWVQYVDDLNTKHPEKPAWMSSTLTK
YFNDEVLIKMTNNLKMRGPENAKSIAAKVEDDWIQAGIQHYKTPYQALLDLGLGKEADNILKQLLSKDSLASTWVKYMEA
FNRKYPAYETTVIETLTKTFGDVGVTNMLRTATEQSATRILATRLETAQLKMWLDNGESADNVFELLKLDQDPKNFILKD
KHLLQTWVSFINFIVERASNKRFVKAALAENLDSLEYRFEDIPLNRILNMAKKFPSLKAPATKIQTKKIRGYFANKNTPG
HVFRLLGLDDEGDDILSTSQFTSWLQYVENFNRQHGQQVSWFIPLHHAYKVERLFLQAIRTPSTLKIGKTLEKEWIKYWI
GEKMSPKHTIVLLLAPDDEALISPALTTWSKYLEEFNKEYPAEKITMIDGLRANYNDFELLTMFKTAQSDPNTKKLASNL
EKALVGI
>Phytophthora_megakarya_OWZ19972.1
MRMHLHLDGISFYANPQFPQWVRYADTLSAKFPEMSAISILTRRYGDDLLYDIIQTAKRSPHSKNIAMELETKQMQHWLT
TAKDPDEVSRLYKLNWVGKNILREPGFITWVKYVDDLKIKHPEEQLWMSSTLTKYFTDEVLLEITKRAKLSKESKKIAIK
VENDWLREGIQKHKTPDQVLLDLGFGHTTEHLIDQFLAKNSLLTLWFKYMNIFNKWYPEEKTTMMETFTKRFGDYGMAKT
LHNSKTQNWGTFGEKVEKLLPRLESAQLKMWLDSDKTTDDVFKLLKLDDEVHFYTFQDKALLTTWVSYINAFITKNPGQK
KELFSALKLRFKDRPLNEILNVAKHFPSIGGTATTIQAGKIQKYFANNVSPKRVFELLGLSKERNYILDSPVFHSWMNYV
EAFNKKNPNKQESWFLPLRESIPVVEVFERALQNPNTMNIGKMIERGWIKDSLHWKTSPKNTFGLLGLKTAGDKALISPA
FNTWTQYLDEFNKRYPEEKVTMIDGLLANFTGYNLLRAFQTANKDPDAENLVTNLKSDLIDKWVAKKENPEDLKWILDTP
PKATTVHPSDFTKRSHFQETNDLGVTDTRFVTSNNTLVKERSEERGGGFSVVEKLKSVFTKGVPEKLQKWLEKETPVDNV
FKNLHLDTRGFLFDKPHFAAWVEYTTTMSVKFPEMSAISSRTTRYGDAMVYNLIQAAKGRLPTQALARELETKQMPHWLA
SGKDPDERFHVSIFTGIVEGF
>Phytophthora_megakarya_OWZ21489.1
MLITDSKVLQSDFSERTQSQVVSDSDVSVIRLLRSNSAADKELTEERAGGLSVSGFERFKSVFKSSKIPSEKLQKWLESG
KSADVVFTRFRLHKRRNPFNAPQFAAWVQYADELSAKLPEMSAISTLTRQYGDDALFRMIKVAKMDTHTNTLAIELETKQ
MQHWVAIRKDPDEVFQLFTLSPWTNMFETPEFTTWVKYVEDLNTKHPENPAWMSSTLTKYYNDETLFKIIDRLKRSGKSK
AIAAKMENDWIQAGVQNHKPPYQVLLDLGLGKKTDNILEQLSSEQPLHIRTWVQYIEVFNRRYPEEKTSVIESLTKIFDD
VGVTTMLNIAKDWDITTNLRSAQLRMWLDSGKSTDDVFKLLKLDQEENIYSFRDKALLNSWVSYINVFVKEHPDQTSTLF
AAMEARLKDKPLNELLNVAKKFRSMEDTATKIQTKKIQSYLASKESPRNVFSLLGLVDEGNDLLGSPLFQRWMKYVEDFN
KRYPNQQESWFDTLRIEIQLGGVRMIGKAIHNPSTVDIGKRVEREWLNFWLDSKIPPKEVFHFLFPDNGVGNYPLLRQQP
LADRKFKTWATYLDEFNKRYPNEETLMIDVLRSNFNDISLLEIFKTAMNNPSTKMLVSNLENELISKWLVEKKTRAYLYY
HLGHVESSKEIIERYIKRVTPGNTT
>Phytophthora_megakarya_OWY99426.1
MRLLFLVCLIFLVSVVFIGADTSATNPKVLQSDLSKTARYQGASNIGIAEHRLLRSNNKSDKGFTEERTGGLPVSGFEKV
KTIFTPYQVPTEKLQQWIADGKSAVDVFQRLHFNKPESPLYKRHFAEWVKYADASSASNPKQSAISILTDKYGDYELFSI
IKAAKRDELTKDIAFELETKQMQYWLANRKDPDEVFRLFELNMVWNGIFKNPEFTTWVKYVDDLNTKNPEKPTWMYTTLT
KYFSDEVLLKKTNQMKRSVYTNAIAVKVEDDWIQGGIQSHKSPYQALLDLGLRKQADTILDMSTHEYSMVRTWMKYLEVF
NERYPAEKTTMIETLTKTFGDVGVTNMLRTAKEQESTRILATRMESAQLRMWLSSDKSTDDVFKLLKLDQRENFNLFGDK
PLLNKWVSFINVFIEENPDKKEAIFTAMTSRFMDRPLNQILNEAKHFPSMDYTVTIIQMNKLQGYLARREPPEKVFNLLG
LTAEGENILGTAQFKWWMKYVEKFNKQNGKRESWFKTLRTELEYARFQMIKKAMQNPSTVEIGKKVERAWLNFWLEGNKP
PKDVFKDLHLDKAGERALVDPNFNTWTTYMDAFNLKHPNKQTTVIDELRANNYDRFLLRMFKEAKNHPSTENLALTLENE
LFKKWIVEKKTAEYLHQQFGDLDTAAEMIQRYSKKLTAMTGNTL
>Phytophthora_megakarya_OWZ15788.1
MNIRAHFGTCFVLRLSMYLLNLISVAFIASTGLVEAETPKELQSDSPKIELQLENDIGLPGSKVLRSTSAGRIGVTEERA
GGLSVPPLEKIKSVLTSSKISTEKLESWLQSKKSADIVFTRLHLDKRENPFRNPQFSTWIKYADDLSAKVPEMSAISTLT
RQYGDDRLFRMIKVAKTKTDTRSVATKLETEQMQHWVTTRKDPDEVFELFKLNFVRENIFEKPEFTTWVKYVGDLNTKHP
EQSSRISTQMTGSAKNKAIATKVENDWLLSGLQNRKTPEKAFLDLGLGKTSDSFLESPLLNTWTKYIEAFNTRYPKEKMT
MIETLTKYFGDIDVTTMLHTEISTTTIYLATKLRSAQRQMWLDRGKSTDDVFKLLQLDSHGNTYHIVDKLLLSTWVSYVN
AFITKNPDKKISFFLSLEERLKERPINQILNEAKIFANLENTAINIQMNKIQYYLASNKSPITVYELLALDDIGDGILGT
PLFRTWMKYVVDFNKQNPHKQVSWFDTLRRENDSKIFRMIDKAMENPSTVSIGKDVERGWLNSWLDEMVAPSVVFRWLDL
ATAGDNALTHPRFKTWTTYLKEFNQRYPLKQTTMIDALRENYNDLNLIDMLKRAKDDPTIAKHATSLENALLNK
>Phytophthora_megakarya_OWZ19825.1
MNADPISPDEEERKLDFSFLKPKNLKRFVPLTDVFKAKVNKDPPDFYKTVAGESDDVLFQRFQKWDQFHKSPDEVAKGVA
KTMKYSKSKADAIGDRFRWWLVLTDADTLKVLRSDSFKTDFQPINNPDIVRLLRGNSITHRGSTDERAGGISVSAIESFK
SKVTSSKASPEKLEKWLKSGKAPDAVFVCLHLHDAGKLLFYKPRLLPGFNTTINPGVPVISTLTKQYGDDALFNITEIET
RNPHTKTLAIELQSKQPGRAIFEKNAFPTWANYVDDLNNKYPKEPTWMYSTLKKYVNDNVLFQMIDVAKTSEKCKAIVTK
VEDEWLQAGLQSRKTPEKALSYLGIGKTTDPLLESSLLTTWAKYTEAFNGRYPEQKTTMIETLTKSIGDFEVTRMLHTGK
ERASNLVANLESAQLKMWLDSGKSTDDVFKLLKLDNEANIDGFRDKTLLSTWISYINVFIEKNPDTADVLLSAWQSRLND
RPLNQILNLVKKSPSMDAVTLKMQANNIPKYHARNESPWKVFKLLALDNIGDGILGKPLFHTWMKYVDDFNKRNPEQQQF
WFEPLRIECEWGGIRMIDMAMRNPSTVSIGKMVEREWFNYWLDGVIHPKTVFRWLDLDGVLEHLLADSRFKRWITYLEEF
NQRYPDKKTTVVDELRPYYSDSKMLVMFKTARSDPSTQKIAINLENALINKWFVEKKTPDYLRSQLGNVDPTRNMINRYE
TKLKEVANTS
>Phytophthora_megakarya_OWZ18603.1
MRLLYLASLTFVVSIRLIDANVLRSDFSNIEFQPTDNIGISGSRILRSISAADKRLAEERTGVFSVSRFEKIKSALTSSK
ITTEKLDSWLKSGKSADVVFTRLHLHKRGFPIFEPQFGVWVQYADKLSAKIPEMSAISTLTRQYGDDALFNMIKLAKMDP
PTAKLATKLEMDQMQHWVTTRKDPDEVFQLLQLNMAGSNIFKKTTFSTWAKYVEDLNTKYPEEPTWMYPTLTKYLNDKVL
FKLTGDMKLSDKTKAFATQLEDDWFQAGLQGRKTPEKVLLDLGLGTTADSVLESSLLNTWAKYTEAFNRRYPEEKSTMIE
MLTKNFDGVVVTKMLHTVKTEELTNPLATYLEAAQLKMWLDSGKSTNDVFKLLKLDQDVNNYNFRDKIVLSTWVSYLDLF
ITKHPDDTVALFSAIEARLKDRPLNEFLNMAKKYSSMESVATKIQKNKIPSYLARNESPRTVFTLLRLADEGDDILGAPL
FKMWMKYVKDFNKRNPTQQESWFSPLRIECEWGGIQMIDKAMKNPSTVEIGKKVETRWINYWLDSKKPPEIVFQWLNLNT
VGGRAFADRRFITWTTYLDEFNQRYPTKITTVIDGLRRNYNDINLLGVFKEAKNNPSMEKFTTNLENALIDKWVIEKKSI
EFLQNQLGPVDMSKDMIHRYKSFATTIQKNKIPSYLVRNESPRNVFTLLSLADEGDDILGTLFKMWMKYVKDFNKRNPRK
RRPSSIASKHARFDLQGTHSICGNHS
>Phytophthora_megakarya_OWZ06972.1
MSSKITPEKLEKWLEKGKSADVAFKRFHLDKPGNFLFDKPHFAVWVGYADKLSTKFPEMSAISTLTKHYGDDFLYQIIQR
AKTRRPDMENLVLKLETEQMQRWLGARKDPDDLFRLFHLNMEGRTVFEKPDFITWTKYVDDLNIKHPEEPIWMYSTLTKY
FNDDVLFQMTNVAKDSKKTNVIATKVEDDWIVAVLEKHKKPYQVLQNLGLGKTTDNLLKKIMLDDSLAITWVNYMELFNK
RYPKEKTTMLETFTKAFGDDGVTKMLYIAKSDSLTKDLAAQMKSTQLKMWLDSGKTTDDVFKLLKLDEVVIVYHFRDEIL
FETWVSYINAFIKANPDKKDALFSSLQSRFTDRPFNKILNEAKRFPSMEITASKIQTDKIATYLANNKSPKYVFQLIGLR
NEGSDLLGSPLFNAWMKYVKEFNKRNPNNQESWFDGLRYEHEYGAVRTIDKAMKNPNTIEIAKKLEKEWLNVWLDSNTLP
KTVFSLLDLKKPSEHVLADSKFKRWTTYLNAFNERYPDKHTTMIDGLLSYFNDGHLVRMFKTAKEDPHTEKLAISLENAL
LDKWMAEGLKPEKLEQILSRMDSAEMIKRYAMKLAARSTS
>Phytophthora_megakarya_OWY98161.1
MATRLLTSNNTPDDGHTEDRTRGVSAFERLTGAFKSKTMPEKFEKWLNDKKAADTVFKSLQLHVNKAGQTLFDKPHFAAW
VEYADKLSAKMPEMTVISILTKQYGDETLFNMIKTAKMNPSTKGLAIELETKQMEHWVAVKKDPAELFRFFKLDRDVKKV
FEKPEFRIWAKYVDDLNTKNSEQPTWMYLTLSKYFSDVDQVKVMNAGEYSYSEKTKAMAIKLEDDWFQAGILNHKTPYQL
LQNLRHGKTQYLYLGNVVSEDALVKIWVKYLQVFDRRYPEEKTTIMKALTEVFGDIGLVKMFDVVKSESWSNLVTKMKSA
QLKMWLESGKTTDDVFKLLKLDDEANANIFRDKVLLKAWVSYLNDFVKKNPDQKDMLFSALQSRLRDRPLNEILNMAKKY
PSIEKIAIKTQTDKISIYFTNNESPSHVFTILGLKDEGDGILGSPLFNLWMDYVKRFNNQNPDRQESWFFPLRVELIGGK
LEYGGLRMIEKAIQNPTTVEIGKKVEREWLNFWLDRGTPPSLVFKDLHLNTADEKMNVLADRKFKTWTTYLDDFNERYPD
KQTTMIDDLRDVLKDRKLLRVFEAAKNDRNTKNLVTQLQDDLIAKWMSEKRTPTDLMDRLGYIDSSGETIERYIKKLVST
NAS
>Phytophthora_megakarya_OWZ00664.1
MFLTSKVTPEKLENWLKQGKSADVVFERLHLHAVGRRLFNEPQFNAWVQYADELSVKIPGMSAISTLTRQYGDEVLFRMI
ETAKKSSDTESLATKLETQQMQHWLRSRKDPDEVFHLFEVDNLWGNILKKTEFTAWSKYVDNLNTNYPEEPMWMYATLSK
RYDDEVLFKMIKEAKLVEEYKTIAIKLEDEWFQVGLQRRKIPYKALIDLGLGKSRNTLVGQLMDEKSLANIWVKYLQAFN
MRYPDQKTTTIQSLTNSFGDVDVTTMLHTAKMDIWTRNLASQLEVAQVKMWLDSGKTTDDVFKLLKLDKQAISFQNKVLL
NTWISYINAFIKENPNKKITLFSALEIRFKDRQLNEILNVAKKFPGMESIATKIQTVNIQPLFARNESPRHVFTLLGLND
EGDHILSSPLFQTWMKYVEDFNKLNPKKQESWFDPLRIEYEYGGTRIVEMALQNPSTVQIGKKVEREWLNFWLDREKLPK
DVFNFLELDKAGEKALTDRKFNAWIKYLDLFNERFPGSKTTMIDGLRASNNDLVLLRMFDTAKTDPSTEKVVAYLENELV
HKWLVEKVPPTLLYNKVGHIKSSGEMIERYIKKLAATEHPN
>Phytophthora_palmivora_POM81594.1
MGLHDFIALAIIFVIVQVDASVATSKLLNGFPHLNTTSKAGVSATRYLTTSSGVNDNDEKRAGFSARIIENIKSKFSSSQ
GSEEQLQKWLKKSTSADTVFKKLDLTKAGDELFSNTQFAKWVQYVDDLNAQTRKEAVSAISKLTSEYGDDSLFRMIERAK
KEPRTEKLASKLQTEQLQRWATTRKDPDDIFHLFNLQRAGESLFNKPEFATWAKYVDDFKTKHPETPMSMYSTLTKHYSN
DVLLKMTESANTSERMKDIATKLESEWLQTRLNSRTTPDEALLYLGFGNARDTILESPLLKLWVRYMDSFNSMYPDKKQT
IIDAFTRAFEDDGVTLILHAAKSKDATRDIATKLESAQMKMWLSSGKSTDDVLKLLKLDKEPYPNYFHDKVLINKWVAYI
NFFITENPGRKATILSALETRFSDRMLNRILNAASEFPSMESTALKIQTSKIQGYLLNNRSPHDVFVLLGLDDVGEKLLG
TSVFHSWLEYVEIFNKRHPRQQESWIDLLLRYYLWSDVEGIITHAMQNPTTVRIGKMAVTAWHKHWLDSRRPPEEVFMGL
YLDKEGEKLLASPKFETWVKYLNDFNQRYPDKKTTLIDGLRANYYDRHLVPILNAAKSDYRTKKLATDLENSLINKWLLE
RKKPTDLYSLLDGPGTPDELIQGYVNKLTELSKST
>Phytophthora_palmivora_POM80045.1
MVSTLTKYFRDDVLLKMTEDAKWYERTKGIATKLESDWLQAGLNSRTTPDKVLINLGLGRAADTLLESPLLKMWVKYMDA
FNARYPDKKTTMIEAFSHTFGDIDVTKMLHAAKKKDWTRNIATKLESAQLKMWLNGQKSTDDVFKLLKLDKEANSVRDKP
LFNTWVSYMNSFITKNPDKKARVFSALEARFSDRPLNTILNAASNFPSMESTATKIQTSKIQGYVTSNKSPREVFKLLGI
DDVGDHVLTTSVFQSWLQYVENFNKRNSMHKESWYEPLRVGYNWFGVERIIEQALQNPRTVNIGKMVENARLQDWLNSKH
TPENAFHFLHLEEAGKQTLASPKFKVWSKYLNDFNKLYPDQKTTMLNGLRANYNDIALLPILKAAKNDPSTEKLASNLQN
ALINKWLVDKEKPADLSRMGDENYTPLVQFLSDGKDAKVDRLSPRQRAQLHRYELADGLLHYRVDPRDPPRVVVLNDEDL
KYDILLEAHDAPISGHLGREKTYQMVSQTFWWPRMYKWVAHYVKTCETCQRVKPSGHASAPLQSLPVPADCWKSMSLDFV
FGLPADDKHRHIGVCLPKMVHLAPIRDKVTGKQAVQLFLDSVFRYHVLPETIVSDRDPRFNRVLEDTLRTICAEAPRSWW
DQLSMVEFALNNAVHASTGLTPFYLNGLRHPQADVDQPG
>Phytophthora_palmivora_POM73314.1
MYVYWMVGLVFLISTVLVDADRSMADFIVTPSNGPVVRSSTVNRISATRLLRTRSVLNEEDTEERVRPSISAFEKFKTMF
TSSKVTPEKLASWLEKGESLDSVFVRLRLHQDGTWLFYNPRLATWVQYADDLSAKNPTKGISAISTLTTLYGDDELYKMI
ETAKRVSSTETLATKLQTEQMQHWVTTRKDPDDIFRLFNLDKVGKNIISNPQFTSWIKYVDDLNAKHPEEPTSMFSTLTK
YFSDDVLLKMTEDAKWYERTKGVATKLESDWLQAGLNSRTTPDKVLMNLGLGRASDTLLESLLLKMWVKYMDAFNARYPD
KKTTMIEAFSHTFGDIDVTKMLHAAKKKDWTRNIATELESAQLKMWLDSKKSIDDDVFKLLKLDKEANSFRDKPVFNTWI
SYINYFITENPDKKAKVFSALETRFSDRPMNTILNAASNFPSMESTATKIQTSKIQGYVTSNKSPREVFKLLGIDAVGDH
VLGTSVFQSWLRYVKDFNKRNPMHKESWYEPLRVGYDWFGVERIIEQALQNPRTVNIGKMVENARLQDWMDRKHPPEHVF
QFLHLEKAGEQTLASPKFKVWSKYLNDFNKRYPDQKTTMLNGLRANYIDRLLLPMLKAAKNDPSTEKLASNLQNALINKW
LVDKKNPEDLYRMLDGVETSDELIVSRSSLRCQGILKKCYYQSLVVYREVEIADEDSCSTWFKPIAHKANNITSGYTITM
I
>Phytophthora_palmivora_POM73220.1
MPLHYLVGLTLLTFFVLIDADGSVSDTKILQSAVSNQVGFNTARVDSSITVTRLLRRTSVTDEEDTEEKAGLSVSAVEKA
KTMLTTSKLTPDQLQKKLTRWLKKGKSVDTVFMRLHLHQDGTWLLYNPRFATWVQYADDLSAKNPTKGISAISTLTTVYG
DDELYKIIEAAKRVPRTENLATKLQTELMQHWVTTRKDPDDIFRLFNLDKARKNIFSKPEFTSWVKYVDDLNAKHPEEPT
SMFSTLTKYFSDGVLLKMTEDAKWYERTKGIATKLESDWLQAGLNSRTTPDKVLINLGLGRASDTLLESLLLSMWVKYMD
AFNVRYPNKKTTMIEAFSHTFGDIDVTKMLHAAKKKDWTRNIATELESAQLKMWLNSKKSTDDVFELLQLASYNFRDKPL
FNTWISYINFFITENPDKKAKVFSALETRFSDRPMNTILNAASNFPSIESTATKIQTSKIQGYVASNKSPREVFKLLGID
DVGYHVLSTSVFQSWLHYVKDFNKRNPMHKESWYEPLRVGYSWGGVERLIEQALQNPRTVNIGKMVENARLQDWMDRKHP
PEHVFQFLHLEKAGEKTLASPKFKVWSKYLNDFNKLYPDQKTTMLNGLRANYNDRALLRMFKAAKNDPSTEKLASDLQNA
LINKWLADKKKTGRVIPDARWIYREVEIVDEDSYSKWFKPIAHKANNITSGSTIVMV
>Phytophthora_fragariaefolia_GMF30508.1
MFHCDQLPKWLNYVDDLNKKSTKETSAISILSTHLGDATLYKMIEGAKFYPSTNDIAKTLEVKLWQLWVGTAKAPDDVFR
LMEFDNVGMNLLRNAKFNSWSKYVDDFNARYPEKATSMIPTLSLQHYDDRFIFSMAAAGVKVEAIENVATKLREQLIHVW
LTSRKSPDDALVELGLGRASSKLFEDSLFADWVRYLDAYNANFPRHQSGMLDVFMRRFGNENTALVIRAAQVKDATRGVV
TKLESAQLKIWQSNGKSVDDVANLLMIDGGAASFTGNPLVSPWVSYMNIFVAENPDKVKKLLSTLEARFKDGPLNQILLL
AAKFPSMEAAVTKIQIAKIQGYLANNQSPEKVFKLLALDDVGDTILSNPLFKRWKDYVADFNNKHPGQRESWFETLYRHY
GWFAVERMIDRAMQNPNTVNIAKSVEKEWHQYWLAQKQLPQNAFHFLGLKKSGDETLTHPKFQTWIEYLHDFNQLYPVQK
TTMIDGLRANYNDINLLRIFDKAKKDPTTEKLATNLQSALIDKCVDEKIPLETLKGRFNHIPNSDEMIERYVKKLGS
>Phytophthora_rubi_KAE8992269.1
MGLLWLMGLAPLAFFATIDAETSVTGPTLSVSDFFTWTGGHTASETGISTTRFLRAGAEDDDDDINNNDEKRAGLSVPIA
EKAKTLFSSSKVTPERLQKWLAEGKTPDTVFARMRLDKAGEFLLFRPQFTDWLKYIDDLSAKNPTKGTSAFSTLTARYSD
AALYKMIEDSAKFADTNDLATKLQKELGQYWIATAKSPDDVFHAMNPGKIEHNILSNREFTTWAKYADDFNAKYPGQPVS
MAPALRKYYSDGALFKMTDEMISAGEFKSVATKIQDELSHLWLSSKKTPDDALVELGLGRTVDALMESPLFSNWLKYTNV
YSTKYPQEKSTVIGALTRTFGDIDVARMLQEAKTTDATRTIAKQLESAQLEMWWSSGKKVDDVFELLDLRKYSHFTGNPL
LNTWVSYIDRILKEDPDRATRLLNTLALRFSDKALNQFLRAAMKFPSMEKAATTIQTEKIYGYLMNNQSPQRVFKWLNVD
SVGDNHLSDPLFTKWMKYVKDFNQKNPKFQESWLRPIRVENNPKPVKQMIKTAMNDPSTVEIAKLMERERFNHWLDEKDP
PRHVFHFLDLDKIGEKLLPVLISKYGPSI
>Phytophthora_fragariae_KAE8983669.1
MSVVCLIGLTLLASFASIDAETSVTGPTLPVSDFSTWTGVHTASESGISTTRFLRAGSVVDDSDDGEERAGLSVPIAEKA
KTLFSSSKVTPERLQKWLAEGKPADTVFARMRLGKAGEFLLFRPQFTDWLKYVDDLSAKNPAKATSALSTLTAHYGDAAL
YKMIEEAAKFADTKGLATKLQKEQMQYWIVTAKAPDDVFHTMNLDNVKRSILSNPKFTAWTKYVDDLNAKYPEKSALMAP
ALSKYYSDRALIEMADEMISGGEFKSVATKIQDELIHLWLSSKKTPDDALVELGLDQTAGTLMISPLFNTWFKYTNAYTT
KYPQQKSTVIEALTRTFDDIDVPRMLQKAKTTDATRTIAKQLESAQLEMWWNSGKKVDDVFALLDLRKYSHFTGNPLLNT
WVSYIDRILKEDPDRATRLLNSLALRFSDKALNQFLRAAMKFPSMEKAATTIQTEKIYGYLTNNQSPQRVFKWLNVDSVG
DNHLSDPLFTKWMKYVKDFNQKNPKFQESWLRPIRVENNPKPVKQMIKTAMNDPSTVEIAKLMERERFNHWLDEKDPPRH
VFHFLDLDKIGKKLLPVMISKYGPSI
>Phytophthora_fragariae_KAE8904706.1
MSVVCLIGLTLLASFATIDAETSVTGPTLPVSDFSTWTGVHTASESGISTTRFLRAGSVVDDSDDGEERAGLSVPIAEKA
KTLFSSSKVTPERLQKWLAEGKPADTVFARMRLGKAGEFLLFRPQFTDWLKYVDDLSAKNPAKATSALSTLTAHYGDAAL
YKMIEEAAKFADTKGLATKLQKEQMQYWIVTAKAPDDVFHTMNLDNVKRSILSNPKFTAWTKYVDDLNAKYPEKSALMAP
ALSKYYSDRALIEMADEMISGGEFKSVATKIQDELIHLWLSSKKTPDDALVELGLDQTAGTLMISPLFNTWFKYTNAYTT
KYPQQKSTVIEALTRTFDDIDVPRMLQKAKTTDATRTIAKQLESAQLEMWWNSGKKVDDVFELLDLRKYSHFTGNPLLNT
WVSYIDRILKEDPDRATRLLNSLALRFSDKALNQFLRAAMKFPSMEKAATTIQTEKIYGYLTNNQSPQRVFKWLNVDSVG
DNHLSDPLFTKWMKYVKDFNQKNPKFQESWLRPIRVENNPKPVKQMIKTAMNDPSTVEIAKLMERERFNHWLDEKDPPRH
VFHFLDLDKIGKKLLPVMISKYGPSI
>Phytophthora_rubi_KAE9359091.1
MGLLWLMILALLAFFAPIGTGTSVTGPTLPTWTGVHTASESDISATRFLRTSAAVDDDDDVIDGGGEERAGLSVPITEKA
KMLFSSSKVTPERLQKWLAEGKPAATVFARMRLDKEKYWLLYLPQFTDWLRYVDDLSAKNPTKGTSAFSTLTSHYGDAAL
YKMIEEAAKFAGTKDLATKLQKELMQHWIATAKSPDDVFHAMNLDKAKQNILSNPEFTAWAKYVDDFNAKYPENPALMAP
VLSNRKTPDDALVELGLGRTVDTLMGSPLFNTWLKYTNAYSTKYPQEKSTVIEALTRTFGELNVAMMLQKAKTKDATRSI
AKQLESAQLEMWLTGEKSVDDVHNLLGFGLKSDFTGNPLLNTLVSYMDRVVKENPGQATTLLATLETRFKDKALNQFLRA
AMKFPSMEKAAVAIQTEKIQEYLATDQSPQKVFMWLDLDNVGDKLLSDPLFTKWMKYVKDFNQKNPKHQESWFTPIRSEY
DPQHVIKTAMNDPSTVKMANLVQRELSKHWLEEKKSPRIVFRFLKLNQAEEKTLASSDFKVWAKYLNDFNHRYPDEKTTM
LDGIMDSYIERALLKIFNAATKDPSTEKLATNLQNALINKWIVAKKKPADLKWTLVGVPTGDEMIARYVEKLKALSGNTS
>Phytophthora_fragariae_KAE9197349.1
MRLNKAGSWLLYRPQFTDWLKYVDDLSVKNPAKGTSAFSTLTSHYGDAALYKMIEEAGDVLETKDLATKLQKELMQYWVT
TAKSPDDVFRAMNRVKIENNILGYRDFTAWAKYADDFNAKYPEQSALMAPALRKYYSDGVLFKMTDEMISGGEFKSVATK
IQDELSQLWLSSKKTPDDALVELGLGRTVDTLMESPLFNIWLKYTNAYSTRYPQDKSTVIEALTRTFGDIEVAMMLQKPQ
TTDATRTIAKQLESAQLEMWWSSGKSVDDVLNLLDLRMNFQFTSDPLLNTWVSYIDRVLKENPGQATTLLTTLKPRFSDK
ALGQFLRAAMKFPSMEKAAITIQTEKIQGYLANNQPPVQVFKLLDQDNVGYNLLSDPLFTKWMKYAKNFNQKNPKRQKLW
FTPIRMYYDPQRVTKSAMNDPSTGKIAKLVQREQSKYWLHEQKSPRIVFHFLNLNKIGEKNSCQLGFQTMDQVSERLQPS
VSQGKTTMLDGLMGNYIERDLLRIFDAAKKDPSTEKLAMNLQSALINKWIVKKEKPADLKRMLDGVPTSDEMVARYLEKL
KALSGNTS
>Phytophthora_fragariae_KAE8906618.1
MSLRRLVGLALLAFAAPIDAETSVAGPTLSVSNFSTWTGVHTANETGISTTRTLRTSAGVDGDGEERAGLSVPFVEKAKT
LFSSSEVTPERLPKWLAEGKPADTVFARMRLNKAGSWLLYRPQFTDWLKYVDDLSVKNPAKGTSAFSTLTSHYGDAALYK
MIEEAGDVLETKDLATKLQKELMQYWVTTAKSPDDVFRAMNRVKIENNILGYRDFTAWAKYADDFNAKYPEQSALMAPAL
RKYYSDGVLFKMTDEMISGGEFKSVATKIQDELSQLWLSSKKTPDDALVELGLGRTVDTLMESPLFNIWLKYTNAYSTRY
PQDKSTVIEALTRTFGDIEVAMMLQKPQTTDATRTIAKQLESAQLEMWWSSGKSVDDVLNLLDLRMNFQFTSDPLLNTWV
SYIDRVLKENPGQATTLLTTLKPRFSDKALGQFLRAAMKFPSMEKAAITIQTEKIQGYLANNQPPVQVFKLLDQDNVGYN
LLSDPLFTKWMKYAKNFKHKNPKRQKLWFTPIRMYYDPQRVTKSAMNDPSTGKIAKLVQREQSKYWLHEQKSPRIVFHFL
NLNKIGEKNSCQLGFQTMDQVSERLQPSVSQGKTTMLDGLMGNYIERDLLRIFDAAKKDPSTEKLAMNLQSALINKWIVK
KEKPADLKRMLDGVPTSDEMVARYLEKLKALSGNTS
>Phytophthora_fragariae_KAE8990437.1
MSLRRLVGLALLAFAAPIDAETSVACPTLSVSNFSTWTGVHTANETGISTTRTLRTSAGVDGDGEERAGLSVPFVEKAKT
LFSSSEVTPERLPKWLAEGKPADTVFARMRLNKAGSWLLYRPQFTDWLKYVDDLSVKNPAKGTSAFSTLTSHYGDAALYK
MIEEAGDVLETKDLATKLQKELMQYWVTTAKSPDDVFRAMNRVKIENNILGYRDFTAWAKYADDFNAKYPEQSALMAPAL
RKYYSDGVLFKMTDEMISGGEFKSVATKIQDELSQLWLSSKKTPDDALVELGLGRTVDTLMESPLFNIWLKYTNAYSTRY
PQDKSTVIEALTRTFDDIDVARMLQEAKTTDATRSIAKQLESAQLEMWWSSGKSVDDVLNLLDLRMNFQFTSDPLLNTWV
SYIDRVLKENPGQATTLLTTLKPRFSDKALGQFLRAAMKFPSMEKAAITIQTEKIQGYLANNQPPVQVFKLLDQDNVGYN
LLSDPLFTKWMKYAKNFKHKNPKRQKLWFTPIRMYYDPQRVTKSAMNDPSTGKIAKLVQREQSKYWLHEQKSPRIVFHFL
NLNKIGEKNSCQLGFQTMDQVSERLQPSVSQGKTTMLDGLMGNYIERDLLRIFDAAKKDPSTEKLAMNLQSALINKWIVK
KEKPADLKRMLDGVPTSDEMVARYLEKLKALSGNTS
>Phytophthora_fragariae_KAE8906901.1
MSLLCVLGSVFLAFVAPIDAETLVTGSILPVSNYSVHTASGTSISTTRSLRTSAVVDDDDDAVDGGGDERTGLSIPFAEK
AKTFFSPSKVSLKSLQKWLNEGKPADAAFTRLRLDKTEDWLLFHPQFTAWLKYVDDLSAKNPTMGTSAFSTLTAYSGDAA
LYKMIEDAAKVEGTYALATKLKKELMQHWITTAKASGDVFHAVNLDKVTYDILSNPKFTAWTKYVEDLNAKYPENPALMA
PALRKYYSDEALLKMTDEVISGRGSKSVATKIQDELSQLWLSSRKTPDDASVELGLGRTVDTLMESPLFNIWLKYTNAYS
TRYPQDKSTVIEALTRTFGDIEVAMMLQKPQTTDATRTIAKQLESAQLEMWWGSGKSVDDVLNLLDLRMNFQFTNDPLLN
TWVSYIDRVLKENPGQATTLLTTLEPRFSEKALNQFLRAAMKFPSMEKTATTIQTKKIQGYVANNESPLQVFMWLDLDNR
VIKTAMNDPSTVKIAKLVQREQSKYWLDEKTPPRIVFHFLKLNKAEEKTLASSDFKVWAKYLNDFNHRYPKEKTTMLDGL
MAKGNYIEISLLRIFDAAKKDPSTEKLATNLQNALINKWIVAKEKPAHLRGLFNGVPTSDEMNARYVEKLEALSRNTS
>Phytophthora_fragariae_KAE9313176.1
MMLLWLMTLVLVASIDAETSVTGPTPSESDFSTWAGVHTASESGISTTRFLRTSAVVEDDDDAIDGDGEERAGLSVPIAE
KAKALFSSSKVTPERLQKWHAEGKPADTVFARMRLDKEGNWLLYRPQFTDWLKYVDDLSAKNPTKGTSAFSTLTAHYGDD
ALHKMIEDAVKYAGLKDLATKLQKELIEYWIVTAKAPDDVFHAMGLDKVKHNILSNPEFTTWAKYVDDFNAKYPEKSALM
APALRKYFSDDALIKMTEVAISGGESTSVATKTQYALVHLRLSSRKTPDDALVELGLGKTVDTLMESPLFNTWLKYTNAY
STRYPQDKSTVIEALTRTFDDIDVARMLQEAKTTDATRSIAKQLESAQLEMWLGSGKSVDDVFMLLDLRLKCDFTENPLL
NTLVSYMDRVLKENPGQATTLLKTLETLCPDRPLNQILLAAIKFASMEKAAIKIQTEKIQVYRANNESPANVFMWLDLDS
VGDKLLSDPLFTKWMQYVTMFNQKNPKHQESWFVPIYWKYNPDPVKRMIKAAMNDPSTVKIAKLVEKERSQRWLDQKDPP
RHVFHFLDLEKTGEKTLASSDFKLWPSIWMTSIIGILRKKRR
>Phytophthora_fragariae_KAE9200850.1
MMLLWLMTLVLVASIDAETSVTGPTPSESDFSTWAGVHTASESGISTTRFLRTGVVADDDDDAIDGDGEERAVLSVPIAE
KAKALFSSSEVTPERLQKWLAEGKPADTVYTRMRLNREKDWLLYLPQFTDWLKYVDDLSAKNPTKGTSAFSTLTAHYGNA
ALYKMIEEAGETLRTKELATKLQKELIEYWIVTAKAPDDVFHAMGLDKVKHNILSNPEFTTWAKYVDDFNAKYPEKSALM
APALRKYFSDDALIKMTEVAISGGESTSVATKTQYALVHLRLSSRKTPDDALVELGLGKTVDTLMESPLFNTWLKYTNAY
STRYPQDKSTVIEALTRTFDDIDVARMLQEAKTTDATRSIAKQLESAQLEMWLGSGKSVDDVFMLLDLRLKCDFTENPLL
NTLVSYMDRVLKENPGQATTLLKTLETLCPDRPLNQILLAAIKFASMEKAAIKIQTEKIQVYRANNESPANVFMWLDLDS
VGDKLLSDPLFTKWMQYVTMFNQKNPKHQESWFVPIYWKYNPDPVKRMIKAAMNDPSTVKIAKLVEKERSQRWLDQKDPP
RHVFHFLDLEKTGEKTLASSDFKLWPSIWMTSIIGILRKKRR
>Phytophthora_fragariae_KAE9210225.1
MMLLWLMTLVLVASIDAETSVTGPTPSESDFSTWAGVHTASESGISTTRFLRTGVVADDDDDAIDGDGEERAVLSVPIAE
KAKALFSSSEVTPERLQKWLAEGKPADTVYTRMRLNREKDWLLYLPQFTDWLKYVDDLSAKNPTKGTSAFSTLTAHYGNA
ALYKMIEEAGETLRTKELATKLQKELIEYWIVTAKAPDDVFHAMGLDKVKHNILSNPEFTTWAKYVDDFNAKYPEKSALM
APALRKYFSDDALIKMTEVAISGGESTSVATKTQYALVHLRLSSRKTPDDALVELGLGKTVDTLMESPLFNTWLKYTNAY
STRYPQDKSTVIEALTRTFDDIDVARMLQEAKTTDATRSIAKQLESAQLEMWLGSGKSVDDVFMLLDLRLKCDFTENPLL
NTLVSYMDRVLKENPGQATTLLKTLETLCPDRPLNQILLAAIKFASMEKAAIKIQTEKIQVYRANNESPANVFMWLDLDS
VGDKLLSDPLFTKWMQYVTMFNQKNPKHQESWFVPIYWNYNPDPVKRMIKAAMNDPSTVKIAKLVEKERSQRWLDQKDPP
RHVFHFLDLEKTGEKTLASSDFKLWPSIWMTSIIAKKDPGTEKLAANLQSALIDKWIVEKKKPSDLKSIFIGSKGDEMNA
RYVEKLKVLSENTV
>Phytophthora_fragariae_KAE9074789.1
MMLLWLMTLVLVASIDAETSVTGPTPSESDFSTWAGVHTASESGISTTRFLRTGVVADDDDDAIDGDGEERAVLSVPIAE
KAKALFSSSEVTPERLQKWLAEGKPADTVYTRMRLNREKDWLLYLPQFTDWLKYVDDLSAKNPTKGTSAFSTLTAHYGNA
ALYKMIEEAGETLRTKELATKLQKELIEYWIVTAKAPDDVFHAMGLDKVKHNILSNPEFTTWAKYVDDFNAKYPEKSALM
APALRKYFSDDALIKMTEVAISGGESTSVATKTQYALVHLRLSSRKTPDDALVELGLGKTVDTLMESPLFNTWLKYTNAY
STRYPQDKSTVIEALTRTFDDIDVARMLQEAKTTDATRSIAKQLESAQLEMWLGSGKSVDDVFMLLDLRLKCDFTENPLL
NTLVSYMDRVLKENPGQATTLLKTLETLCPDRPLNQILLAAIKFASMEKAAIKIQTEKIQVYRANNESPANVFMWLDLDS
VGDKLLSDPLFTKWMQYVTMFNQKNPKHQESWFVPIYWNYNPDPVKRMIKAAMNDPSTVKIAKLVEKERSQRWLDQKDPP
RHVFHFLDLEKTGEKTLASSDFKLWPSIWMTSIIGILRKKRR
>Phytophthora_fragariae_KAE9088440.1
MTLVLVASIDAETSVTGPTPSESDFSTWAGVHTASESGISTTRFLRTGVVADDDDDAIDGDGEERAVLSVPIAEKAKALF
SSSEVTPERLQKWLAEGKPADTVYTRMRLNREKDWLLYLPQFTDWLKYVDDLSAKNPTKGTSAFSTLTAHYGNAALYKMI
EEAGETSRTKELATKLQKELIEYWIVTAKAPDDVFHAMGLDKVKHNILSNPEFTTWAKYVDDFNAKYPEKSALMAPALRK
YFSDDALIKMTEVAISGGESTSVATKTQYALVHLRLSSRKTPDDALVELGLGKTVDTLMESPLFNTWLKYTNAYSTRYPQ
DKSTVIEALTRTFDDIDVARMLQEAKTTDATRSIAKQLESAQLEMWLGSGKSVDDVFMLLDLRLKCDFTENPLLNTLVSY
MDRVLKENPGQATTLLKTLETLCPDRPLNQILLAAIKFASMEKAAIKIQTEKIQVYRANNESPANVFMWLDLDSVGDKLL
SDPLFTKWMQYVTMFNQKNPKHQESWFVPIYWKYNPDPVKRMIKAAMNDPSTVKIAKLVEKERSQRWLDQKDPPRHVFHF
LDLEKTGEKTLASSDFKLWPSIWMTSIIGILRKKRR
>Phytophthora_rubi_KAE9280002.1
MSLLWVLGSVFLAFVAPIDAETLVTSSILPVPGYSVPTASESGISTTRFLRTSAVVEDDDDAIDGDGEERAGLSVPIAEK
AKALFSSSKVTPERLQKWLAEGKPADIVFARMRLDKEGNWLLYRPQFTDWLKYVDDLSAKNPTKGTSAFSTLTAHYGDDA
LYKMIEEGEKIWSTKALATKLEEELMQNWIATAKSPDDVFHAMSLDKVKHNILSNPEFTAWAKYVDDFNAKYPEQPASMA
PALRKHFSDGALFKMTDEVISGRGSKSVATKIQDELIDLWLSGRKTPDDALVELGLGRTVDTLMESPLFNTWLKYSTAYS
TKYPQEKSTVIETLKRTFGDIKVARMLQKAKTTDATRSIAKQLESAQLEMWWNSGKSVDDVLELLDFRMKFDFTGNPLLN
TWVLYMDRVLKENPGQATTMLTKLETRFKDRALNQILLAAMKFPSMEKAAIAIQTKKIQGYVANNESPVKVFKWLNLDNV
GDKLLSDPLFTKWMKYAKDFNQKNPKHQESWFTPIRGNYNPDPVKRMIKTAMNDPSTVKIAELVERERSKRWLDQKDPPR
HVFHFLDLNKAGEKTLASSDFKVWAKYLNDFNH
>Phytophthora_fragariae_KAE8905246.1
MSLLWVSGSVFLAFVAPNDAETLVTSSILPVPGYSVPTASESGISTTRFLRTSAVVEDDDDAIDGDGEERAGLSVPIAEK
AKALFSSSKVTPERLQKWHAEGKPADTVFARMRLDKEGNWLLYRPQFTDWLKYVDDLSATNPTKGTSAFSTLTAHYGDDA
LYKMIEDAVKYAGLKDLATKLQKELMQYWLTTAKVPDDVFHAMNLDKAKHTILRNPEFTAWAKYVDDFNAKYPEQPALMA
PALRKHFSDDALFKMTDEVISGGGSKSVATKIQDELIDLWLSSKKTPDDALVELGLGRTVDTLMESPLFNTWLKYTTAYS
TKYPQEKSTAIEALTRTFDDIKVVRMLQKAKTTDETRSIAKQLESAQLEMWFSGGKSVDDVLELLDFRMKFDFTGNPLLN
TLVSYMDRVLKENPGQATTMLMKLETRFKDRALNQILLAAMKFPSMEKAAIAIQTKKIQGYVANNESPVKVFEWLNLDNV
GDKLLSDPLFTKWMKYAKDFNQKNPKHQESWFTPIRGNYNPDPVKRMIKTAMNDPSTVKIAELVERERSKRWLDQKDPPR
HLFHFLDLNKAGEKTLASSDFKVRAKYLNDFNHRYPNERTTMIDALKNNYPDWALVKMFAAAKKDPITEKLPMNLQSALI
NKWIVEKKTLADLKRMPMGGATGDEMIARYVEKLKALSGNTS
>Phytophthora_fragariae_KAE8904971.1
MSLLWLMGLVLLAFFAPSDAETSVTGPTHVPVSDFSTWTGVHTASKSRISTIRFLRTSADFENNDDAIDGDGEERAGLSV
PIAEKAKALFSSSKVTPERLQKWLAEGKPADTVFARMRLDKKGNWLLYRPQFTDWLKYVDDLSAKNPTKGTSSFSTLTAH
YGDDAPYKMIEDAVRYAGLKDLAMKLQKELMQYWITTAKSPDDVFHAMNLDKVKHTILRNPEFTAWAKYVDDFNAKYPEQ
PALMAPALRKYYSDGALFKMTDEVISGRGSKSIATKIQDELIDLWLSGRKTPDDALVELGLGRTVDTLMEGPLFNTWLKY
TTAYSTKYPQEKSTAIEALTRTFDDIKVVRMLQKAKTTDETRSIAKQLESAQLEMWFSGGKSVDDVLELLDFRMKFDFTG
NPLLNTLVSYMDRVLKENPGQATTMLTKLETRFKDRALNQILLAAMKFPSMEKAAIAIQTKKIQGYVANNESPVKVFEWL
NLDNVGDKLLSDPLFTKWMKYAKDFNQKNPKHQESWFTPIRGNYNPDPVKRMIKTAMNDPSTVKIAELVERERSKRWLDQ
KDPPRHLFHFLDLNKAGEKTLASSDFKVRAKYLNDFNHRYPNERTTMIDALKNNYPDWALVEMFAAAKKDPITEKLAANL
QSTLINKWIVEKKNLADLKRMPVGESTSDEMIARYVEKLKALSRNT
>Phytophthora_rubi_KAE9040118.1
MARRGENSRHSFHSDASSQGKNWLLYRPQFTDWLKYVDDLSAKNPTKGTSAFSTLTAQYGDAALYKMIEEAANFAGPKDL
ATKLQKELMQHWIATAKSPDDVFHAMSLDKVKHNILSNPEFTAWAKYADDFNAKHPEKSALMAPTLSKYYSDHALVKMTQ
LAISGGESKSIATKVQDALVHLWLSSRKKPDDALIELGLGRTVDTLMESPLFNIWLAYMNAYSTKYPQEKSAAIEALTRT
FSDIKVARMLAKAKTTEATRTIAKQLEIAQLEMWLSGGKSVDDILGLLGLRTIFDFTGVPLFNTWVSYMNMYLKENPGQA
TTLLTMLETRFKDRALNQILLASMKFPSMEKAAITIQTKKIQGYVANNESPVKVFTWLNLDNVGDNLLIDPLFTKWMKYV
KDFNKNNPKHQESWFTPIRMKYNPDPITRMIKTAMNDPSTVKIAKLVERERSKRWLDEKDPPRNVFRFLDLSKAGDKTLA
SSDFKIWSKYLNDFNQRYPDEKTTMIDGLMANNIERTLLRMFDVAKKDPSTDKLATNLQNALINKWIVEKKKPAYLKEML
YGVPTSDEMIARYVEKLDALSGNT
>Phytophthora_rubi_KAE9334190.1
MARRGENSRHSFHSDASSQGKNWLLYRPQFTDWLKYVDDLSAKNPTKGTSAFSTLTAQYGDAALYKMIEEAANFAGPKDL
ATKLQKELMQHWIATAKSPDDVFHAMSLDKVKHNILSNPEFTAWAKYADDFNAKHPEKSALMAPTLSKYYSDHALVKMTQ
LAISGGESKSIATKVQDALVHLWLSSRKKPDDALIELGLGRTVDTLMESPLFNIWLAYMNAYSTKYPQEKSAAIEALTRT
FSDIKVARMLAKAKTTEATRTIAKQLEIAQLEMWLSGGKSVDDILGLLGLRTIFDFTGVPLFNTWVSYMNMYLKENPGQA
PTLLTMLETRFKDRALNQILLASMKFPSMEKAAITIQTKKIQGYVANNESPVKVFTWLNLDNVGDNLLIDPLFTKWMKYV
KDFNKNNPKHQESWFTPIRMKYNPDPITRMIKTAMNDPSTVKIAKLVERERSKRWLDEKDPPRNVFRFLDLSKAGDKTLA
SSDFKIWSKYLNDFNQRYPDEKTTMIDGLMANNIERTLLRMFDVAKKDPSTDKLATNLQNALINKWIVEKKKPAYLKEML
YGVPTSDEMIARYVEKLDALSGNT
>Phytophthora_fragariae_KAE8906674.1
MSLLWLIGLALLAFVVPLDAETSVTIPTLPVSDFSTWAGVHTASESGVSTTRFLRTGAVVDDEIDDDDEERAGLSVPIAE
KAKIMFSSSKVTPEHLQKWLAEGKTPDTVFTRMRLHKEKNWLLYRPQFTDWLKYVDDLSAKNPTKGTSAFSTLTAQYGDA
ALYKMIEEAANFAGPKDLATKLQKELMQHWIATAKSPDDVFHAMSLDKVKPNILSNPEFTAWAKYADDFNAKHPEKSALM
APTLSKYYSDHALVKMIQLAISGGESKSIATKVQDALVHLWLSSRKTPDDALIELGLGRTVDTLMESPLFNIWLAYMNAY
STKYPQEKSAAIEALTRTFSDIKVARMLAKAKTTEATRTIAKQLEIAQLEMWFSGGISVDDVFELLGFRTVMDFTNNPLL
NTWVSYMNRVLKENPGQVTKMLTTLETRFPERGLNQILLAAMKFPSMKNAAVTMQTKQIQGYVANNESPAKVFMWLELDK
VGDKLLVGPLFTKWMKYVKDFNQNNPKRQESCFAPIPMKYNFEPVKRMIKTAMSDPSTVKIAKLVERERSKRWLDMKDSP
RNVFKFLDLSTAGDKTLASSDFKIWSKYLNDFNQRYPDEKTTMIDGLKASYWDRGLLTMFDAAKKDPSTEKLATNLQNAL
INKWIVAKEKPADLKRTLNEGPASEEMIARYVKKLEALSRNTW
>Phytophthora_fragariae_KAE8906673.1
MSLLWLIGLALLAFVVPLDAETSVTIPTLPVSDFFTWAGVHTASESGVSTTRFLRTGAVVDDEIDDDDEERAGLSVPIAE
KAKIMFSSSKVTPEHLQKWLAEGKTPDTVFTRMRLHKEKNWLLYRPQFTDWLKYVDDLSAKNPTKGTSAFSTLTAQYGDA
ALYKMIEEAANFAGPKDLATKLQKELMQHWIATAKSPDDVFHAMSLDKVKPNILSNPEFTAWAKYADDFNAKHPEKSALM
APTLSKYYSDHALVKMIQLAISGGESKSIATKVQDALVHLWLSSRKTPDDALIELGLGRTVDTLMESPLFNIWLAYMNAY
STKYPQEKSAAIEALTRTFSDIKVARMLAKAKTTEATRTIAKQLEIAQLEMWFSGGISVDDVFELLGFRTVMDFTNNPLL
NTWVSYMNRVLKENPGQVTKMLTTLETRFPERGLNQILLAAMKFPSMKNAAVTMQTKQIQGYVANNESPAKVFMWLELDK
VGDKLLVGPLFTKWMKYVKDFNQNNPKRQESCFAPIPMKYNFEPVKRMIKTAMSDPSTVKIAKLVERERSKRWLDMKDSP
RNVFKFLDLSTAGDKTLASSDFKIWSKYLNDFNQRYPDEKTTMIDGLKASYWDRGLLTMFDAAKKDPSTEKLATNLQNAL
INKWIVAKEKPADLKRTLNEGPASEEMIARYVKKLEALSRNTW
>Phytophthora_fragariae_KAE8998094.1
MSLLWLIGLALLAFVVPLDAETSVTIPTLPVSDFSTWAGVHTASESGVSTTRFLRTGAVVDDEIDDDDEERAGLSVPIAE
KAKIMFSSSKVTPEHLQKWLAEGKTPDTVFTRMRLHKEKNWLLYRPQFTDWLKYVDDLSAKNPTKGTSAFSTLTAQYGDA
ALYKMIEEAANFAGPKDLATKLQKELMQHWIATAKSPDDVFHAMSLDKVKPNILSNPEFTAWAKYADDFNAKHPEKSALM
APTLSKYYSDHALVKMIQLAISGGESKSIATKVQDALVHLWLSSRKPPDDALIELGLGRTVDTLMESPLFNIWLAYMNAY
STKYPQEKSAAIEALTRTFSDIKVARMLAKAKTTEATRTIAKQLEIAQLEMWFSGGISVDDVFELLGFRTVMDFTNNPLL
NTWVSYMNRVLKENPGQVTKMLTTLETRFPERGLNQILLAAMKFPSMKNAAVTMQTKQIQGYVANNESPAKVFMWLELDK
VGDKLLVGPLFTKWMKYVKDFNQNNPKRQESCFAPIPMKYNFEPVKRMIKTAMSDPSTVKIANLVERERSKRCLDMKDSP
RNVFKFLDLSMAGDKTLASSDFKIWSKYLNDFNQRYPDEKTTMIDGLKASYWDRGLLTMFDAAKKDPSTEKLATNLQNAL
INKWIVAKEKPADLKRTLNEGPASEEMIARYVKKLEALSGNI
>Phytophthora_fragariae_KAE9332438.1
MFSSSKVTPEHLQKWLAEGKTPDTVFTRMRLHKEKNWLLYRPQFTDWLKYVDDLSAKNPTKGTSAFSTLTAQYGDAALYK
MIEEAANFAGPKDLATKLQKELMQHWIATAKSPDDVFHAMSLDKVKPNILSNPEFTAWAKYADDFNAKHPEKSALMAPTL
SKYYSDHALVKMIQLAISGGESKSIATKVQDALVHLWLSSRKNPDDALIELGLGRTVDTLMESPLFNIWLAYMNAYSTKY
PQEKSAAIEALTRTFSDIKVARMLAKAKTTEATRTIAKQLEIAQLEMWFSGGISVDDVFELLGFRTVMDFTNNPLLNTWV
SYMNRVLKENPGQVTKMLTTLETRFPERGLNQILLAAMKFPSMKNAAVTMQTKQIQGYVANNESPAKVFMWLELDKVGDK
LLVGPLFTKWMKYVKDFNQNNPKRQESCFAPIPMKYNFEPVKRMIKTAMSDPSTVKIAKLVERERSKRWLDMKDSPRNVF
KFLDLSTAGDKTLASSDFKIWSKYLNDFNQRYPDEKTTMIDGLKASYWDRGLLTMFDAAKKDPSTEKLATNLQNALINKW
IVAKEKPADLKRTLNEGPASEEMIARYVKKLEALSGNI
>Phytophthora_fragariae_KAE8906671.1
MSLLWLIGLALLAFVVPLDAETSVTIPTLPVSDFFTWAGVHTASESGVSTTRFLRTGAVVDDEIDDDDEERAGLSVPIAE
KAKIMFSSSKVTPEHLQKWLAEGKTPDTVFTRMRLHKEKNWLLYRPQFTDWLKYVDDLSAKNPTKGTSAFSTLTAQYGDA
ALYKMIEEAANFAGPKDLATKLQKELMQHWIATAKSPDDVFHAMSLDKVKPNILSNPEFTAWAKYADDFNAKHPEKSALM
APTLSKYYSDHALVKMIQLAISGGESKSIATKVQDALVHLWLSSRKTPDDALIELGLGRTVDTLMESPLFNIWLAYMNAY
STKYPQEKSAAIEALTRTFSDIKVARMLAKAKTTEATRTIAKQLEIAQLEMWFSGGISVDDVFELLGFRTVMDFTNNPLL
NTWVSYMNRVLKENPGQVTKMLTTLETRFPERGLNQILLAAMKFPSMKNAAVTMQTKQIQGYVANNESPAKVFMWLELDK
VGDKLLVGPLFTKWMKYVKDFNQNNPKRQESCFAPIPMKYNFEPVKRMIKTAMSDPSTVKIAKLVERERSKRWLDMKDSP
RNVFKFLDLSTAGDKTLASSDFKIWSKYLNDFNQRYPDEKTTMIDGLKASYWDRGLLTMFDAAKKDPSTEKLATNLQNAL
INKWIVAKEKPADLKRTLNEGPASEEMIARYVKKLEALSGNI
>Phytophthora_fragariae_KAE9218429.1
MSLLWLIGLALLAFVVPLDAETSVTIPTLPVSDFFTWAGVHTASESGVSTTRFLRTGAVVDDEIDDDDEERAGLSVPIAE
KAKIMFSSSKVTPEHLQKWLAEGKTPDTVFTRMRLHKEKNWLLYRPQFTDWLKYVDDLSAKNPTKGTSAFSTLTAQYGDA
ALYKMIEEAANFAGPKDLATKLQKELMQHWIATAKSPDDVFHAMSLDKVKPNILSNPEFTAWAKYADDFNAKHPEKSALM
APTLSKYYSDHALVKMIQLAISGGESKSIATKVQDALVHLWLSSRKTPDDALIELGLGRTVDTLMESPLFNIWLAYMNAY
STKYPQEKSAAIEALTRTFSDIKVARMLAKAKTTEATRTIAKQLEIAQLEMWFSGGISVDDVFELLGFRTVMDFTNNPLL
NTWVSYMNRVLKENPGQVTKMLTTLETRFPERGLNQILLAAMKFPSMKNAAVTMQTKQIQGYVANNESPAKVFMWLELDK
VGDKLLVGPLFTKWMKYVKDFNQNNPKRQESCFAPIPMKYNFEPVKRMIKTAMSDPSTVKIAKLVERERSKRWLDMKDSP
RNVFKFLDLSTAGDKTLASSDFKIWSKYLNDFNQRYPDEKTTMIDGLKASYWDRGLLTMFDAAKKDPSTEKLATNLQNAL
INKWIVAKEKPADLKRTLNEGPASEEMIARYVKKLEVLSGNI
>Phytophthora_fragariae_KAE9097137.1
MSLLWLIGLALLAFVVPLDAETSVTIPTLPVSDFSTWAGVHTASESGVSTTRFLRTGAVVDDEIDDDDEERAGLSVPIAE
KAKIMFSSSKVTPEHLQKWLAEGKTPDTVFTRMRLHKEKNWLLYRPQFTDWLKYVDDLSAKNPTKGTSAFSTLTAQYGDA
ALYKMIEEAANFAGPKDLATKLQKELMQHWIATAKSPDDVFHAMSLDKVKPNILSNPEFTAWAKYADDFNAKHPEKSALM
APTLSKYYSDHALVKMIQLAISGGESKSIATKVQDALVHLWLSSRKTPDDALIELGLGRTVDTLMESPLFNIWLAYMNAY
STKYPQEKSAAIEALTRTFSDIKVARMLAKAKTTEATRTIAKQLEIAQLEMWFSGGISVDDVFELLGFRTVMDFTNNPLL
NTWVSYMNRVLKENPGQVTKMLTTLETRFPERGLNQILLAAMKFPSMKNAAVTMQTKQIQGYVANNESPAKVFMWLELDK
VGDKLLVGPLFTKWMKYVKDFNQNNPKRQESCFAPIPMKYNFEPVKRMIKTAMSDPSTVKIAKLVERERSKRWLDMKDSP
RNVFKFLDLSTAGDKTLASSDFKIWSKYLNDFNQRYPDEKTTMIDGLKASYWDRGLLTMFDAAKKDPSTEKLATNLQNAL
INKWIVAKEKPADLKRTLNEGPASEEMIARYVKKLEALSGNI
>Phytophthora_fragariae_KAE9332432.1
MRLNKVGTWLLYRPQFTNWLKYVDDLSAKNPAKGTSAFSTLTAQYGDAALYKMIEDAGDILRTKDLATKLQKELLQHWIT
TAKSPDDAFHAMNLGKIENNILSNREFTAWAKYADDFNAKYPEQPALMAPVPRKYYSDGALFKMTDEMISGGEFKSVATK
IQDELSQLWLSSKKTPDDALVELGLGRTVDTLMESPLFNIWLAYMNAYSTKYPQEKSTVIETLTRKFGDAEVARMLHSAK
TTDATRTIAKQLEIAQLEMWFSGGISVDDVFELLGFRTVMDFTNNPLLNTWVSYMNRVLKENPGQVTKMLTTLETRFPER
GLNQILLAAMKFPSMKNAAVTMQTKQIQGYVANNESPAKVFMWLELDKVGDKLLVGPLFTKWMKYVKDFNQNNPKRQESC
FAPILMKYNFEPVKRMIKTAMSDPSTVKIAKLVERERSKRWLDMKDSPRNVFKFLDLSTAGDKTLASSDFKIWSKYLNDF
NQRYPDEKTTMIDGLKASYWDRGLLTMFDAVKKDPSTEKLATNLQNALINKWIVAKEKPADLKRTLNEGPTSEEMIARYV
KKLEALSRNTW
>Phytophthora_rubi_KAE9040125.1
MSLLWLMGLALLAFVVPLDAEPPATLSVSDFSTWAGVHTASESGVSPTRFLRTGAVVDDDIDDDGEERAGLSVPFAEKAK
TFFSSSKVTPEHLQKWLAEEKPADTVFARMRLNKVRTWLLYRPQFANWLKYVDDLSAKNPAKGTSAFSTLTAHYGDAALY
KMIEDAGDILRTKDLATKLQKELLQHWITTAKSPDDAFHAMNLGKIENNILSNREFTAWAKYADDFNAKYPEQPALMAPV
LRKYYSDGALFKMTDEMISGGEFKSVATKIQDELSQLWLSSKKTPDDALVELGLGRTVDTLMESPLFDIWLKYTNAYSTK
YPREKSTVIETLTRKFGDAEVARMLHSAKTTDATRSTAKQLESAQLEMWFSGGKSVDDVFELLGFRTVMDFTNNPLLNTW
VSYMNRVLKENPGQVTKMLTTLETRFPERGLNQILLAAMKFPSMEKAAITIQTKKIQGYVANNESPVKVFTWLNLDNVGD
NLLIDPLFTKWMKYVKDFNKNNPKHQESWFTPIRMKYNPDPITRMIKTAMNDPSTVKIAKLVERERSKRWLDMKDSPRNV
FKSLDLSTAGDKTLASSDFKIWSKYLNDFNQRYPDEKTTMIDGLKASYWDLLTMFDAAKKDPSTEKLATNLQNALINKWI
VAKEKPADLKRTLNEGPASEEMIARYVKKLEARNT
>Phytophthora_fragariae_KAE8998101.1
MRLNKVGTWLLYRPQFTNWLKYVDDLSAKNPAKGTSAFSTLTAQYGDAALYKMIEDAGDILRTKDLATKLQKELLQHWIT
TAKSPDDAFHAMNLGKIENNILSNREFTAWAKYADDFNAKYPEQPALMVPVPRKYYSDGALFKMTDEMISGGEFKSVATK
IQDELSQLWLSSKKTPDDALVELGLGRTVDTLMESPLFDIWLKYTTAYSTKYPQEKSTVIETLTRKFGDAEVARMLHSAK
TTDATRTIAKQLEIAQLEMWFSGGISVDDVFELLGFRTVMDFTNNPLLNTWVSYMNRVLKENPGQVTKMLTTLETRFPER
GLNQILLAAMKFPSMKNADVTMQTKQIQGYVANNESPAKVFMWLELDKVGDKLLVGPLFTKWMKYVKDFNQNNPKRQESC
FAPIPMKYNFEPVKRMIKTAMSDPSTVKIAKLVERERSKRWLDMKDSPRNVFKFLDLSTAGDKTLASSDFKIWSKYLNDF
NQRYPDEKTTMIDGLKASYWDRGLLTMFDAAKKDPSTEKLATNLQNALINKWIVAKEKPADLKRTLNEGPASEEMIARYV
KKLEALSGNI
>Phytophthora_fragariae_KAE9097142.1
MRLNKVGTWLLYRPQFTNWLKYVDDLSAKNPAKGTSAFSTLTAQYGDAALYKMIEDAGDILRTKDLATKLQKELMQHWIT
TAKSPDDAFHAMNLGKIENNILSNREFTAWAKYADDFNAKYPEQPALMVPVPRKYYSDGALFKMTDEMISGGEFKSVATK
IQDELSQLWLSSKKTPDDALVELGLGRTVDTLMESALFDIWLKYTTAYSTKYPQEKSTVIETLTRKFGDAEVARMLHSAK
TTEATRTIAKQLEIAQLEMWFSGGISVDDVFELLGFRTVMDFTNNPLLNTWVSYMNRVLKENPGQVTKMLTTLETRFPER
GLNQILLAAMKFPSMKNAAVTMQTKQIQGYVANNESPAKVFMWLELDKVGDKLLVGPLFTKWMKYVKDFNQNNPKRQESC
FAPIPMKYNFEPVKRMIKTAMSDPSTVKIAKLVERERSKRWLDMKDSPRNVFKFLDLSTAGDKTLASSDFKIWSKYLNDF
NQRYPDEKTTMIDGLKASYWDRGLLTMFDAAKKDPSTEKLATNLQNALINKWIVAKEKPADLKRTLNEGPASEEMIARYV
KKLEVLSRNTW
>Phytophthora_fragariae_KAE8906667.1
MRLNKVGTWLLYRPQFTNWLKYVDDLSAKNPAKGTSAFSTLTAQYGDAALYKMIEDAGDILRTKDLATKLQKELMQHWIT
TAKSPDDAFHAMNLGKIENNILSNREFTAWAKYADDFNAKYPEQPALMVPVPRKYYSDGALFKMTDEMISGGEFKSVATK
IQDELSQLWLSSKKTPDDALVELGLGRTVDTLMESALFDIWLKYTTAYSTKYPQEKSTVIETLTRKFGDAEVARMLHSAK
TTEATRTIAKQLEIAQLEMWFSGGISVDDVFELLGFRTVMDFTNNPLLNTWVSYMNRVLKENPGQVTKMLTTLETRFPER
GLNQILLAAMKFPSMKNAAVTMQTKQIQGYVANNESPAKVFMWLELDKVGDKLLVGPLFTKWMKYVKDFNQNNPKRQESC
FAPIPMKYNFEPVKRMIKTAMSDPSTVKIAKLVERERSKRWLDMKDSPRNVFKFLDLSTAGDKTLASSDFKIWSKYLNDF
NQRYPDEKTTMIDGLKASYWDRGLLTMFDAAKKDPSTEKLATNLQNALINKWIVAKEKPADLKRTLNEGPASEEMIARYV
KKLEVLSGNI
>Phytophthora_fragariae_KAE9299420.1
MRLNKVGTWLLYRPQFTNWLKYVDDLSAKNPAKGTSAFSTLTAQYGDAALYKMIEDAGDILRTKDLATKLQKELMQHWIT
TAKSPDDAFHAMNLGKIENNILSNREFTAWAKYADDFNAKYPEQPALMVPVPRKYYSDGALFKMTDEMISGGEFKSVATK
IQDELSQLWLSSKKTPDDALVELGLGRTVDTLMESALFDIWLKYTTAYSTKYPQEKSTVIETLTRKFGDAEVARMLHSAK
TTEATRTIAKQLEIAQLEMWFSGGISVDDVFELLGFRTVMDFTNNPLLNTWVSYMNRVLKENPGQVTKMLTTLETRFPER
GLNQILLAAMKFPSMKNAAVTMQTKQIQGYVANNESPAKVFMWLELDKVGDKLLVGPLFTKWMKYVKDFNQNNPKRQESC
FAPIPMKYNFEPVKRMIKTAMSDPSTVKIAKLVERERSKRWLDMKDSPRTVFKFHDLSTAGDKTLASSDFKIWSKYLNDF
NQRYPDEKTTMIDGLKASYWDRGLLTMFDAAKKDPSTEKLATNLQNALINKWIVAKEKPADLKRTLNEGPASEEMIARYV
KKLEALSRNTW
>Phytophthora_fragariae_KAE8933001.1
MRLNKVGTWLLYRPQFTNWLKYVDDLSAKNPAKGTSAFSTLTAQYGDAALYKMIEDAGDILRTKDLATKLQKELMQHWIT
TAKSPDDAFHAMNLGKIENNILSNREFTAWAKYADDFNAKYPEQPALMVPVPRKYYSDGALFKMTDEMISGGEFKSVATK
IQDELSQLWLSSKKTPDDALVELGLGRTVDTLMESALFDIWLKYTTAYSTKYPQEKSTVIETLTRKFGDAEVARMLHSAK
TTEATRTIAKQLEIAQLEMWFSGGISVDDVFELLGFRTVMDFTNNPLLNTWVSYMNRVLKENPGQVTKMLTTLETRFPER
GLNQILLAAMKFPSMKNAAVTMQTKQIQGYVANNESPAKVFMWLELDKVGDKLLVGPLFTKWMKYVKDFNQNNPKRQESC
FAPIPMKYNFEPVKRMIKTAMSDPSTVKIAKLVERERSKRWLDMKDSPRNVFKFLDLSTAGDKTLASSDFKIWSKYLNDF
NQRYPDEKTTMIDGLKASYWDRGLLTMFDAAKKDPSTEKLATNLQNALINKWIVAKEKPADLKRTLNEGPASEEMIARYV
KKLEALSRNTW
>Phytophthora_sojae_AEK81372.1
MRLHGVVGFALLIVVSITHTVAASLLRNGLHPASETEGRFLTTSVANTRLNGDDAERAGLSVPVVEKIKTFFSSSKVTPA
QLGNWLKEGKSADTVFTRLRLNKADDMLLYYGDFVDWLKYVDDLSAKNPGKKMSAISTLTKQYGDGDLYSIIQAAMNVPR
TKSIATRLQTEQIQHWVTAGKTPDDVFHFMKLEKVERNFLSDPAFTVWAKYVDDFNAKYPEKSASMVPVLTKYHINEVTL
FEIVQAAKSMKGTKAIATKLEDQLVKFWLNRRKSPDDALEDLGLSYALDSLLDNPLFNSWAKYPNAYSTKHPEEKATVIE
TLTRRFSDDKGARVLAVAKTSVETRNLATKLESAQLEMWQKSGKSVDDVMLLLKLRPNADFTNNLLLRTWVSYMNMYIKE
NHLRAPEMLPKLETRFDQRTMNQILLAATQFSSMKSTALAIQTEKIKGYLASNQSPEKVFKLLALDNVGKNLLGDHVFQM
WRKYVNDFNKRNPRQRESWFTPMRMTYNPAPLDQMISVAMESPSTVNIAKLVVKERSKYWLDRKKAPWQIFRDLELNGAG
EKIFASPNFKIWANYLNKSNQRYRKEKTTMIDGLRASYNDISLMGILAAAKKEPKTKKLATDLENALVNKWVAEKEPLAV
LQKRFDHVPSSGELLKRYVAKLDALAAKGA
>Phytophthora_sojae_AEK81373.1
MRLHGVVGFALLIVVSITHTVAASLLRNGLHPASETEGRFLTTSVANTRLNGDDAERAGLSVPVVEKIKTFFSSSKVTPA
QLGNRLKEGKSADTVFTRLRLNKADDMLLYYGDFVDWLKYVDDLSAKNPGKKMSAISTLTKQYGDGDLYSIIQAAMNVPR
TKSIATRLQTEQIQHWVTAGKTPDDVFHFMKLEKVERNFLSDPAFTVWAKYVDDFNAKYPEKSASMVPVLTKYHINEVTL
FEIVQAAKSMKGTKAIATKLEDQLVKFWLNRRKSPDDALEDLGLSYALDSLLDNPLFNSWAKYPNAYSTKHPEEKATVIE
TLTRKFSDDKGARVLAVAKTSVETRNLATKLESAQMEMWQKSGKSVDDVMLLLKLRPNADFTNNLLLRTWVSYMNMYIKE
NHLRAPEMLPKLETRFDQRTMNQILLAATQFSSMKSTALAIQTEKIKGYLASNQSPEKVFKLLALDNVGKNLLGDHVFQM
WRKYVNDFNKRNPRQRESWFTPMRMTYNPAPLDQMISVAMESPSTVNIAKLVVKERSKYWLDRKKAPWQIFRDLELNGAG
EKIFASPNFKIWANYLNKSNQRYRKEKTTMIDGLRASYNDISLMGILAAAKKEPKTKKLATDLENALVNKWVAEKEPLAV
LQKRFDHVPSSGELLKRYVAKLDALAAKGA
>Phytophthora_sojae_AEK81371.1
MRLHGVVGFALLIVVSITHTVAASLLRNGLHPASETEGRFLTTSVANTRLNGDDAERAGLSVPVVEKIKTFFSSSKVTPA
QLGNRLKEGKSADTVFTRLRLNKADDMLLYYGDFVDWLKYVDDLSAKNPGKKMSAISTLTKQYGDGDLYSIIQAAMNVPR
TKSIATRLQTEQIQHWVTAGKTPDDVFHFMKLEKVERNFLSDPAFTVWAKYVDDFNAKYPEKSASMVPVLTKYHINEVTL
FEIVQAAKSMKGTKAIATKLEDQLVKFWLNRRKSPDDALEDLGLSYALDSLLDNPLFNSWAKYPNAYSTKHPEEKATVIE
TLTRKFSDDKGARVLAVAKTSVETRNLATKLESAQLEMWQKSGKSVDDVMLLLKLRPNADFTNNLLLRTWVSYMNMYIKE
NHIRAPEMLPKLETRFDQRTMNQILLATTQFSSMKSTALAIQTEKIKGYLASNQSPEKVFKLLALDNVGKNLLGDHVFQM
WRKYVNDFNKRNPRQRESWFTPMRMTYNPAPLDQMISVAMESPSTVNIAKLVVKERSKYWLDRKKAPWQIFRDLELNGAG
EKIFASPNFKIWANYLNKSNQRYRKEKTTMIDGLRASYNDISLMGILAAAKKEPKTKKLATDLENALVNKWVAEKEPLAV
LQKRFDHVPSSGELLKRYVAKLDALAAKGA
>Phytophthora_sojae_XP_009531092.1
MRLHGVVGFALLIVVSITHTVAASLLRNGLHPASETEGRFLTTSVANTRLNGDDAERAGLSVPVVEKIKTFFSSSKVTPA
QLGNRLKEGKSADTVFTRLRLNKADDMLLYYGDFVDWLKYVDDLSAKNPGKKMSAISTLTKQYGDGDLYSIIQAAMNVPR
TKSIATRLQTEQIQHWVTAGKTPDDVFHFMKLEKVERNFLSDPAFTVWAKYVDDFNAKYPEKSASMVPVLTKYHINEVTL
FEIVQAAKSMKGTKAIATKLEDQLVKFWLNRRKSPDDALEDLGLSYALDSLLDNPLFNSWAKYPNAYSTKHPEEKATVIE
TLTRKFSDDKGARVLAVAKTSVETRNLATKLESAQLEMWQKSGKSVDDVMLLLKLRPNADFTNNLLLRTWVSYMNMYIKE
NHLRAPEMLPKLETRFDQRTMNQILLAATQFSSMKSTALAIQTEKIKGYLASNQSPEKVFKLLALDNVGKNLLGDHVFQM
WRKYVNDFNKRNPRQRESWFTPMRMTYNPAPLDQMISVAMESPSTVNIAKLVVKERSKYWLDRKKAPWQIFRDLELNGAG
EKIFASPNFKIWANYLNKSNQRYRKEKTTMIDGLRASYNDISLMGILAAAKKEPKTKKLATDLENALVNKWVAEKEPLAV
LQKRFDHVPSSGELLKRYVAKLDALAAKGA
>Phytophthora_cinnamomi_KAJ8550267.1
MHLLRLISLTLLAFCASIDAYASVAGPTLPVSDFSDPTDDHTTSENTDISAARTVYDHDGEERSGLSVSVAEKVKIFFSS
PKVTQDHLQRWLDKGKSADVVFARMRLTNAGDWLFYFDDFTRWLKYVDDLHSKNPAKGTSAIATLTAHYGDAKLYKLVDE
ATKITGTKELATELQTKQMNHWVAVAKDPDDVFHFMELDKVNEQILSNPKFTAWAKYVDDFSAKYPTKQVSMVPALLSNY
DDVTLFGMAEAAMRVEGTKTVAIKLQDQLAKAWLNSGKSPGDAFVKLGLGEPVSNLLERPLFSSWLKYTNAYSEKYPHEK
ATAIETLTQKFGDKQVAQMLGMAKSKDSTRSIATNLESAQLEMWFRGEKSVNDVLVLLRLYSVGDFGGDSLLNTWVSYMN
VFLKDNPGEVTSMLTKLETQFSDRPFHQILQAGMKFSSMESAATKIQAEKIQGYLASNQSPHKVFEWLNLDNVGIDLPGD
PLFTTWMKYVKDFNKNNPKRQESVFTPIRESYNYHEEMINKAMNNPSTVKIAEQLEREQSKYWLDLRQLPENVFYFLKLD
KADEKTLVNRNFKTWVEYLNQFNRRYPEAETTMIDGLRANYADINLLAIFNAAKKDPKTEKLAMNLESALVIKWVAEKEP
LAVLKRRFNHVRFADELLEKYAEKVKTLSGATS
>Phytophthora_cinnamomi_KAJ8579001.1
MRTHLLIGAILHAFVRPIAAVAPATSPSLLVSDWDHIHTASKISVSGTRLLITSATDNDNDVEERAGPSLPVAEKVRTFF
SSSKVTPERLKKWLDEGKSADVVFARMSLTKAGDDLLDVDGFTQWLKYVDDLRAKNPAKETSAISRLTDYYGDATLYKMI
DEATKISRTKGLATRLQNEQMKHWVAAVKDPDDVFHFMELDKVKEDILSNLKFSVWAKYVDDFNAKYPEKQASMVPALLK
NFYDVHLFQMAETAMSVEGTKSIATKLQDQLIKVWLNNRKSPDEALQNLGLSMSRNSLLDRPLFNVWFKYTTAYSTKYPQ
EKSTVIETLTRKFGDDQVARVLGAAVSKDATRSIATKLESAQLEMWFRSGKSVDDVRELLRLYLIGDFTGNPLLNTWVSY
LNAVLKENPGKATELLTKLENHFTDKPFNQILLAAMKFPSMESAATKIQGEKIKGYLASNQTPLQVFKWLDLDNVGNGLF
SNPQLTTWMKYAKDFKKKNPKCQESWFTPIRIHYNNIEGMIERAKNNPSITKLATLLEREQSKYWLDEKHLPQHVFRFLG
LGRAGEKTLASPTFKTWAKYLNDFNRRYPKAXTTMTDLVRKPMTLAKVSGAIGIQATRSSLGCRRDLSVGHSLEEVASAF
KTARTNSEVIQSPLNGNRQVMEAPQDLSQSVRAQTALLTQLVGMMSRGEAASQNSSAHANPEDETNISL
>Phytophthora_cinnamomi_KAJ8571893.1
MRNLLLIGAILHAFVRPIAAVAPATSPNLLVSDWDHIHTASKISVSGTRLLRTSTTDNDNDVEERVGPSLSFAEKVRTFF
SSSKVTPERLKKWLDEGKSADVVFARMSLTKAGNWLLYYDDFTQWLKYVDGLRAKNPAKETSAISRLTAYFGDATLYKMI
DEGTKTSRTKGLATELQIEQMKLWVSVAKNPDDVFHFMELDKVKKDILSNPEFSAWAKYVDDFNAKYPEKQASMIPTLLK
SYNDATLFRMSETAMSVEGTKSIATKLQDQLIRVWLNSRKSPDEALEKLGLGMARNSLLEHPFFSSWLKYTNAYSTKYPQ
EESTVIKTLTRRFGDTNVVRILGAAVSKDATRSIATKLESAQLEMWFRNGKSVDDVREWLRIDDIGDFTGIPLLNTWVSY
LNVVLKENPGKATELLTKLETHFTDKPFNQILQAAMKFPSMESAATKIQAEKIKGYLASNQNPVQVFKWLDLDNVGNGLF
SDPLFTKWMKYAKDFKKKNSKYQESWFTPIHMHYNDYEGMIERAKNNPSTTKLAKLLEREQSKYWLDEKHLPQHVFEFLT
LDSAYKKTLASPTFKTWAKYLNDFNRRYPKDKTTMIDGLRANYNDRELLEIFNTAKKESNTEKLAMNLESALVNKWVAEK
KPLADLKTDFDHLGFADGLLERYAKKVKALSGTAS
>Phytophthora_cinnamomi_XP_067787001.1
MSLTKAGNWLLYYDDFTQWLKYVDGLRAKNPAKETSAISRLTAYFGDATLYKMIDEGTKTSRTKGLATELQIEQMKLWVS
VAKNPDDVFHFMELDKVKKDILSNPEFSAWAKYVDDFNAKYPEKQASMIPTLLKSYNDATLFRMSETAMSVEGTKSIATK
LQDQLIRVWLNSRKSPDEALEKLGLGMARNSLLEHPFFSSWLKYTNAYSTKYPQEESTVIKTLTRRFGDTNVVRILGAAV
SKDATRSIATKLESAQLEMWFRNGKSVDDVREWLRIDDIGDFTGIPLLNTWVSYLNVVLKENPGKATELLTKLETHFTDK
PFNQILQAAMKFPSMESAATKIQAEKIKGYLASNQNPVQVFKWLDLDNVGNGLFSDPLFTKWMKYAKDFKKKNSKYQESW
FTPIHMHYNDYEGMIERAKNNPSTTKLAKLLEREQSKYWLDEKHLPQHVFEFLTLDSAYKKTLASPTFKTWAKYLNDFNR
RYPKDKTTMIDGLRANYNDRELLEIFNTAKKESNTEKLAMNLESALVNKWVAEKKPLADLKTDFDHLGFADGLLERYAEK
VKALSGTAS
>Phytophthora_nicotianae_ETI30095.1
MRPLNPINLIVFASITAIAADASITRSNAIDMPDLAVNVAGISASRFLRTGSSNEERAGLSVPAVEKLKTVFKSPNVSPD
KLQRWLDKGKPADTVFTRLKLTKAGDSLFRDPKFKTWIQYVDELTAKTSQKGTSAILTLIKHYGDDKVYEMIEFAKYSPE
TKDLATRLRADLVEHWVATRKDPDEVFRVFKIDKAGTHELRSPEFIAWTKYVDELKVNNPATLMIPTLRKHYTEFGILSA
ITSAKSVEGTKGIAAKLEDELILLWLHSRKTPDDLRVDLDLRKWTSTFLENPVLLKYLNVYFSKYPDKKTAVFEKFTLEL
GDENVAKKLVRASSEDATKDIAKNLQSAQLEMWLNNGKSADDVFNSLKLHYTTSDFSHSPLGNTWVSYMNAIVKNDPSKT
PTLFANLETRLSDRPLLQILQMVKTNSTMKDAAIKLETKTIHKIFTSGKPPKDTFELLGLDGVGDNILSSPLFQRWKNYV
NDFNEKNPNHQESWFKPLRIAYGRFGVESVIDKGMQVSSTVGIAKQAERARLTEWLDMGKTPIVVFKYLHLNEAGEKTLA
SPKYKEWVEYLNDFNHRYPDLKTAVIDGIRANYYDINLLPILNAAKKDPSTEKLATQLQNALIDKWVAEKKEPAQLIRRF
GYMKHADEMIQRYIKKLNEVP
>Phytophthora_nicotianae_ETL34990.1
MRPLNPINLIVFASITAIAADASITRSNAIDMPDLAVNVAGISASRFLRTGSSNEERAGLSVPAVEKLKTVFKSPNVSPD
KLQRWLDKGKPADTVFTRLKLTKAGDSLFRDPKFKTWIQYVDELTAKTSQKGTSAILTLIKHYGDDKVYEMIEFAKYSPE
TKDLATRLRADLVEHWVATRKDPDEVFRVFKIDKAGTHELRSPEFIAWTKYVDELKVNNPATLMIPTLRKHYTEFGILSA
ITSAKSVEGTKGIAAKLEDELILLWLHSRKTPDDLRVDLDLRKWTSTFLENPVLLKYLNVYFSKYPDKKTAVFEKFTLEL
GDENVAKKLVRASSEDATKDIAKNLQSAQLEMWLNNGKSADDVFNSLKLHYTTSDFSHSPLGNTWVSYMNAIVKNDPSKT
PTLFANLETRLSDRPLLQILQMVKTNSTMKDAAIKLETKTIHKTFTSGKPPKDTFELLGLDGVGDNVLISPLFQRWKNYV
NDFNEKNPNHQESWFKPLRIAYGRFGVESVIDKGMQVSSTVGIAKQAERARLTEWLDMGKTPIVVFKYLHLNEAGEKTLA
SPKYKEWVEYLNDFNHRYPDLKTAVIDGIRANYYDKNLLPILNAAKKDPSTEKLATQLQNALIDKWVAEKKEPAQLIRRF
GYMEHTDEMIQRYIKKLNEVP
>Phytophthora_nicotianae_ETO70252.1
MRPLNPINLIVFASITAIAADASITRSNAIDMPDLAVNVAGISASRFLRTGSSNEERAGLSVPAVEKLKTVFKSPNVSPD
KLQRWLDKGKPADTVFTRLKLTKAGDSLFRDPKFKTWIQYVDELTAKTSQKGTSAILTLIKHYGDDKVYEMIEFAKYSPE
TKDLATRLRADLVEHWVATRKDPDEVFRVFKIDKAGTHELRSPEFIAWTKYVDELKVNNPATLMIPTLRKHYTEFGILSA
ITSAKSVEGTKGIAAKLEDELILLWLHSRKTPDDLRVDLDLRKWTSTFLENPVLLKYLNVYFSKYPDKKTAVFEKFTLEL
GDENVAKKLVRASSEDATKDIAKNLQSAQLEMWLNNGKSADDVFNSLKLHYTTSDFSHSPLGNTWVSYMNAIVKNDPSKT
PTLFANLETRLSDRPLLQILQIVKTYSTMEDAAIKLETKTIHKIFTSGKPPKDTFELLGLDGVGDNILSSPLFQRWKNYV
NDFNEKNPNHQESWFKPLRIAYGRFGVESVIDKGMQVSSTVGIAKQAERARLTEWLDMGKTPIVVFKYLHLNEAGEKTLA
SPKYKEWVEYLNDFNHRYPDLKTAVIDGIRANYYDINLLPILNAAKKDPSTEKLATQLQNALIDKWVAEKKEPAQLIRRF
GYMKHADEMIQRYIKKLNEVP
>Phytophthora_nicotianae_ETP39511.1
MRPLNPINLIVFASITAIAADASITRSNAIDMPDLAVNVAGISASRFLRTGSSNEERAGLSVPAVEKLRTVFKSPNVSPD
KLQRWLDKGKPADTVFTRLKLTKAGDSLFRDPKFKTWIQYVDELTAKTSHKGTSAILTLIKHYGDDKVYEMIEFAKYNPE
TKDLATRLRADLVEHWVATRKDPDEVFRVFKIDKAGTHELRSPEFIAWTKYVDELKVNNPATLMIPTLRKHYTEFGILSA
ITSAKSVEGTKGIAAKLEDELILLWLHSRKTPDDLRVDLDLRKWTSTFLENPVLLKYLNVYFSKYPDKKTAVFEKFTLEL
GDENVAKKLIRASSEDATKDIAKNLQSAQLEIDFSHSPLGNTWVSYMNAIVKNDPSKTPTLFANLETRLSDRPLLQILQI
VKTYSTMEDAAIKLETKMIHKIFTSGKPPKDTFELLGLDGVGDNILSSPLFQRWKNYVNDFNEKNPNHQESWFKPLRIAY
GRFGVESVIDKGMQVSSTVGIAKQAERARLTEWLDMGKTPIVVFKYLHLNEAGEKTLASPKYKEWVEYLNDFNHRYPDLK
TAVIDGIRANYYDINLLPILNAAKKDPSTEKLQLQNALIGKWVTEKKEPAQLIRRFGYMKHADEMIQRYIKKLNEVP
>Phytophthora_nicotianae_ETP11285.1
MRPLNPINLIVFASITAIAADASITRSNAIDMPDLAVNVAGISASRFLRTGSSNEERAGLSVPAVEKLKTVFKSPNVSPD
KLQRWLDKGKPADTVFTRLKLTKAGDSLFRDPKFKTWIQYVDELTAKTSQKGTSAILTLIKHYGDDKVYEMIEFAKYSPE
TKDLATRLRADLVEHWVATRKDPDEVFRVFKIDKAGTHELRSPEFIAWTKYVDELKVNNPATLMIPTLRKHYTEFGILSA
ITSAKSVEGTKGIAAKLEDELILLWLHSRKTPDDLRVDLDLRKWTSTFLENPVLLKYLNVYFSKYPDKKTAVFEKFTLEL
GDENVAKKLVRASSEDATKDIAKNLQSAQLEMWLNNGKSADDVFNSLKLHYTTSDFSHSPLGNTWVSYMNAIVKNDPSKT
PTLFANLETRLSDRPLLQILQIVKTYSTMEDAAIKLETKTIHKIFTSGKPPKDTFELLGLDGVGDNVLISPLFQRWKNYV
NDFNEKNPNHQESWFKPLRIAYGRFGVESVIDKGMQVSSTVGIAKQAERARLTEWLDMGKTPIVVFKYLHLNEAGEKTLA
SPKYKEWVEYLNDFNHRYPDLKTAVIDGIRANYYDINLLPILNAAKKDPSTEKLATQLQNALIDKWVAEKKEPAQLIRRF
GYMKHADEMIQRYIKKLNEVP
>Phytophthora_cactorum_KAF1793540.1
MPLLYLVGLAALGSITSTDANLSVTGTKVHVPSVSNWATSAADVSTTRLLRTSNTDDDERAGLSVPTVEKLKTWFTSSNV
NSQQLQNCLNEGKFAETVFARMKLTNAGLGLLYDSQFSAWLQYVDDLNAKTSQKGSSAISTLTSQYGDDKLYEMIDEAKT
ISRTHNLATRLQADQMEHWLTTRKDPDEVFHLFKLDKEGKNILNSPEFTAWSKYVDDLNINKPEQAKFMIPTLRKYYRDV
DILKMVESAKSVETTKSIASKLENEMIKDWLVSRKTPDKALVELGFGMAGNTLLKNPLLNTLTKYVDAYNAIFPKEKTTM
VETFTRKFGDEELNMWLSNEKSANDVFELLKLYLTDNDFTHNPLLDTWVAYVNAIVMDNPNKMSTLFSSLETRFSDRPLL
ESSKQPRNGILSSPLFQTWKNYVEVFNKKHPNHQESWFDPIHINYIPFLVESIIEKAMQNPSTVRIAKQAEREKTLASPK
FKTWAKYLNDFNHRYPDQKTTMIDGIRANYYDRRLLPILNAAKKDPSTEKLATNLQNALIAKWIAEKKIQVFAGREGADE
MIQRLTKKLNAMSESTS
>Phytophthora_infestans_KAI9990759.1
MKRLLYQFGLTSCIAITTIDANASITSSNFQVPNVDNWVPSATTTFLRTSEDEDRAGLSVPAIEKLKTWFTSSNVKQQQL
QTWLNEGKSAETVFTRMKLTNLGSFLLYDPQFSVWLKYVDDLNAKTYQKRTPAISILTTQYGDDALYTMFEHATMISRTK
DLAKRLQTDQMEHWVAIRKDPAEVFNLFKLDEAGENILSSPKFTAWAKYVDDLNVDNPEDAKFMIPTLRQHYTDVDILQM
AESAKSVEGTKTIASRLETEVIKLWLVDRKTPDKAMADLKLGTAGPLLENPLLNILSKYLDVYNAKFPQHKTTMIETFTR
KIGDKKKSNLLAAAKSKDVTKDIARNLESAQLKMWLSNGKSIDDVFELLKLYQSEHNFLRNPLLNTWVAYMDAIVHNDPS
KTSKLFSTVETKFDDKPLLQILEVAKKFPTLATAAVQMQTEKIRSIFASGMSPEKAFTVLGLDNRVIEKGMQNSRTVKIA
KQAESAWLNNWLNDAKPPSAAFHFLNLNKAGDKTLSSPKFKIWAKYLNTFNHRYPDQKTTMIDAIRANYDDIHLLPILNA
AKKDPSTEKLASNLQNAVIGKWIAEKKTPSDLKYLRHYTCIRSFD
>Phytophthora_nicotianae_ETI41618.1
VVRMLNLLSLCDLHLRAMGLLYLVGLASLAAITSTDANSPIVTSSVQSPKVSNWSSSTSVVSTTRFLRTSDTDDEESEER
AGLSVPASEKLKSWFMSSNVNPRQLQKWLNEGKSGETVFTRMHLTNVGSLLFYDPQFKTWLQYVDDLNAKTYQKRTPAIS
VLTTQYGDDALYKMIEDAKMIPRMKELASKLQADQMDHWVAVAKDPDEVFHLFKLDKLGKTRMKLFNSPEFAAWAKYMDD
LSMNNPEKARPMISTLRQHYRDVDLLTMAESVKSVEATKSIATRLETEVIKDWAVSRKTPDKALRDLDLDNADTLLKDPL
FNFWAKYVDVYNARYPEEKMTMIKTLTQKFDDNNVAKMINAAKANDATKDIAAKLEMAQLQMWLHDRRSVDDVLVRLWIH
TTENDFLGNPLLNTWVAYMNTVITENPTKVSSIFSVLETRYSDKALLQILEVAKGFPSMKNTATKMQKKKIQAIFARWEL
PSKAFGLLGLDRIGDNILSTPLFRRWMHYVEVFNKKNPDRQESWIDPIRFNYGWSGVEGAIKQAMKNPKSVNIAKQAESA
WLDTWLDAAKPPEDAFRFLHLDNVFENSLSSPKFATWAKYLDDFNKRYSEQKTTMIDGLRANYNDRWLLRIFDAAKSDLN
TEKLAANLQNALVDTWLAAKKKPADLKRMLNGVPTSDQMIERYVKKFDALLENS
>Phytophthora_nicotianae_ETO70277.1
MGLLYLVGLASLAAITSTDANSPIVTSSVQSPKVSNWSSSTSVVSTTRFLRTSDTDDEESEERAGLSVPASEKLKSWFMS
SNVNPRQLQKWLNEGKSGETVFTRMHLTNVGSLLFYDPQFKTWLQYVDDLNAKTYQKRTPAISVLTTQYGDDALYKMIED
AKMIPRMKELASKLQADQMDHWVAVAKDPDEVFHLFKLDKLGKTRMKLFNSPEFAAWAKYMDDLSMNNPEKARPMISTLR
QHYRDVDLLTMAESVKSVEATKSIATRLETEVIKDWAVSRKTPDKALRDLDLDNADTLLKDPLFNFWAKYVDVYNARYPE
EKMTMIKTLTQKFDDNNVAKMINAAKANDATKDIAAKLEMAQLQMWLHDRRSVDDVLVRLWIHTTENDFLGNPLLNTWVA
YMNTVITENPTKVSSIFSVLETRYSDKALLQILEVAKGFPSMKNTATKMQKKKIQAIFARWELPSKAFGLLGLDRIGDNI
LSTPLFRRWMHYVEVFNKKNPDRQESWIDPIRFNYGWSGVEGAIKQAMKNPKSVNIAKQAESAWLDTWLDAAKPPEDAFR
FLHLDNVFENSLSSPKFATWAKYLDDFNKRYSEQKTTMIDGLRANYNDRSLLRIFDAAKSDLNTEKLAANLQNALVDTWL
AAKKKPADLKRMLNGVPTSDQMIERYVKKFDALLENS
>Phytophthora_nicotianae_KUF78076.1
MGLLYLVGLASLAAITSTDANSPIVTSSVQSPKVSNWSSSTSVVSTTRFLRTSDTDDEESEERAGLSVPASEKLKSWFMS
SNVNPRQLQKWLNEGKSGETVFTRMHLTNVGSLLFYDPQFKTWLQYVDDLNAKTYQKRTPAISVLTTQYGDDALYKMIED
AKMIPRMKELASKLQADQMDHWVAVAKDPDEVFHLFKLDKLGKTRMKLFSSPEFAAWAKYMDDLSMNNPEKARPMISTLR
QHYRDVDLLTMAESVKSVEATKSIATRLETEVIKDWAVSRKTPDKALRDLDLDNADTLLKDPLFNFWAKYVDVYNARYPE
EKMTMIKTLTQKFDDNNVAKMINAAKANDATKDIAAKLEMAQLQMWLHDRRSVDDVLVRLWIHTTENDFLGNPLLNTWVA
YMNTVITENPTKVSSIFSVLETRYSDKALLQILEVAKGFPSMKNTATKMQKKKIQAIFARWELPSKAFGLLGLDRIGDNI
LSTPLFRRWMHYVEXFNKKNPDRQESWIDPIRFNYGWSGVEGAIKQAMKNPKSVNIAKQAESAWLDTWLDAAKPPEDAFR
FLHLDNVFENSLSSPKFATWAKYLDDFNKRYSEQKTTMIDGLRANYNDRWLLRIFDAAKSDLNTEKLAANLQNALVDTWL
AAKKKPADLKRMLNGVPTSDQMIERYVKKFDALLENS
>Phytophthora_nicotianae_XP_008894121.1
MLNLLSLCDLHLRAMGLLYLVGLASLAAITSTDANSPIVTSSVQSPKVSNWSSSTSVVSTTRFLRTSDTDDEESEERAGL
SVPASEKLKSWFMSSNVNPRQLQKWLNEGKSGETVFTRMHLTNVGSLLFYDPQFKTWLQYVDDLNAKTYQKRTPAISVLT
TQYGDDALYKMIEDAKMIPRMKELASKLQADQMDHWVAVAKDPDEVFHLFKLDKLGKTRMKLFSSPEFAAWAKYMDDLSM
NNPEKARPMISTLRQHYRDVDLLTMAESVKSVEATKSIATRLETEVIKDWAVSRKTPDKALRDLDLDNADTLLKDPLFNF
WAKYVDVYNARYPEEKMTMIKTLTQKFDDNNVAKMINAAKANDATKDIAAKLEMAQLQMWLHDRRSVDDVLVRLWIHTTE
NDFLGNPLLNTWVAYMNTVITENPTKVSSIFSVLETRYSDKALLQILEVAKGFPSMKNTATKMQKKKIQAIFARWELPSK
AFGLLGLDRTGDNILSTPLFRRWMHYVEIFNKKNPDRQESWIDPIRFNYGWSGVEGAIKQAMKNPKSVNIAKQAESAWLD
TWLDAAKPPEDAFRFLHLDNVFENSLSSPKFATWAKYLDDFNKRYSEQKTTMIDGLRANYNDRWLLRIFDAAKSDLNTEK
LAANLQNALVDTWLAAKKKPADLKRMLNGVPTSDQMIERYVKKFDALLENS
>Phytophthora_nicotianae_KUF86493.1
MGLLYLVGLASLAAITSTDANSPIVTSSVQSPKVSNWSSSTSVVSTTRFLRTSDTDDEESEERAGLSVPASEKLKSWFMS
SNVNPRQLQKWLNEGKSGETVFTRMHLTNVGSLLFYDPQFKTWLQYVDDLNAKTYQKRTPAISVLTTQYGDDALYKMIED
AKMIPRMKELASKLQADQMDHWVAVAKDPDEVFHLFKLDKLGKTRMKLFSSPEFAAWAKYMDDLSMNNPEKARPMISTLR
QHYRDVDLLTMAESVKSVEATKSIATRLETEVIKDWAVSRKTPDKALRDLDLDNADTLLKDPLFNFWAKYVDVYNARYPE
EKMTMIKTLTQKFDDNNVAKMINAAKANDATKDIAAKLEMAQLQMWLHDRRSVDDVLVRLWIHTTENDFLGNPLLNTWVA
YMNTVITENPTKVSSIFSVLETRYSDKALLQILEVAKGFPSMKNTATKMQKKKIQAIFARWELPSKAFGLLGLDRIGDNI
LSTPLFRRWMHYVEVFNKKNPDRQESWIDPIRFNYGWSGVEGAIKQAMKNPKSVNIAKQAESAWLDTWLDAAKPPEDAFR
FLHLDNVFENSLSSPKFATWAKYLDDFNKRYSEQKTTMIDGLRANYNDRWLLRIFDAAKSDLNTEKLAANLQNALVDTWL
AAKKKPADLKRMLNGVPTSDQMIERYVKKFDALLENS
>Phytophthora_nicotianae_XP_008894116.1
MGLLYLVGLASLAAITSTDANSPIVTSSVQSPKVSNWSSSTSVVSTTRFLRTSDTDDEESEERAGLSVPASEKLKSWFMS
SNVNPRQLQKWLNEGKSGETVFTRMHLTNVGSLLFYDPQFKTWLQYVDDLNAKTYQKRTPAISVLTTQYGDDALYKMIVD
AKMIPRMKELASKLQADQMDHWVAVAKDPDEVFHLFKLDKLGKTRMKLFSSPEFAAWAKYMDDLSMNNPEKARPMISTLR
QHYRDVDLLTMAESVKSVEATKSIATRLETEVIKDWAVSRKTPDKALRDLDLDNADTLLKDPLFNFWAKYVDVYNARYPE
EKMTMIKTLTQKFDDNNVAKMINAAKANDATKDIAAKLEMAQLQMWLHDRRSVDDVLVRLWIHTTENDFLGNPLLNTWVA
YMNTVITENPTKVSSIFSVLETRYSDKALLQILEVAKGFPSMKNTATKMQKKKIQAIFARWELPSKAFGLLGLDRIGDNI
LSTPLFRRWMHYVEVFNKKNPDRQESWIDPIRFNYGWSGVEGAIKQAMKNPKSVNIAKQAESAWLDTWLDAAKPPEDAFR
FLHLDNVFENSLSSPKFATWAKYLDDFNKRYSEQKTTMIDGLRANYNDRWLLRIFDAAKSDLNTEKLAANLQNALVDTWL
AAKKKPADLKRMLNGVPTSDQMIERYVKKFDALLENS
>Phytophthora_nicotianae_ETK81673.1
VVRMLNLLSLCDLHLRAMGLLYLVGLASLAAITSTDANSPIVTSSVQSPKVSNWSSSTSVVSTTRFLRTSDTDDEESEER
AGLSVPASEKLKSWFMSSNVNPRQLQKWLNEGKSGETVFTRMHLTNVGSLLFYDPQFKTWLQYVDDLNAKTYQKRTPAIS
VLTTQYGDDALYKMIEDAKMIPRMKELASKLQADQMDHWVAVAKDPDEVFHLFKLDKLGKTRMKLFSSPDFAAWAKYMDD
LSMNNPEKARPMISTLRQHYRDVDLLTMAESVKSVEATKSIATRLETEVIKDWAVSRKTPDKALRDLDLDNADTLLKDPL
FNFWAKYVDVYNARYPEEKMTMIKTLTQKFDDNNVAKMINAAKANDATKDIAAKLEMAQLQMWLHDRRSVDDVLVRLWIH
TTENDFLGNPLLSTWVAYMNTVITENPTKVSSIFSVLETRYSDKALLQILEVAKGFPSMKNTATKMQKKKIQAIFARWEL
PSKAFGLLGLDRIGDNILSTPLFRRWMHYVEVFNKKNPDRQESWIDPIRFNYGWSGVEGAIKQAMKNPKSVNIAKQAESA
WLDTWLDAAKPPEDAFRFLHLDNVFENSLSSPKFATWAKYLDDFNKRYSEQKTTMIDGLRANYNDRWLLRIFDAAKSDLN
TEKLAANLQNALVDTWLAAKKKPADLKRMLNGVPTSDQMIERYVKKFDALLENS
>Phytophthora_nicotianae_ETP11372.1
VVRMLNLLSLCDLHLRAMGLLYLVGLASLAAITSTDANSPIVTSSVQSPKVSNWSSSTSVVSTTRFLRTSDTDDEESEER
AGLSVPASEKLKSWFMSSNVNPRQLQKWLNEGKSGETVFTRMHLTNVGSLLFYDPQFKTWLQYVDDLNAKTYQKRTPAIS
VLTTQYGDDALYKMIEDAKMIPRMKELASKLQADQMDHWVAVAKDPDEVFHLFKLDKLGKTRMKLFSSPDFAAWAKYMDD
LSMNNPEKARPMISTLRQHYRDVDLLTMAESVKSVEATKSIATRLETEVIKDWAVSRKTPDKALRDLDLDNADTLLKDPL
FNFWAKYVDVYNARYPEEKMTMIKTLTQKFDDNNVAKMINAAKANDATKDIAAKLEMAQLQMWLHDRRSVDDVLVRLWIH
TTENDFLGNPLLNTWVAYMNTVITENPTKVSSIFSVLETRYSDKALLQILEVAKGFPSMKNTATKMQKKKIQAIFARWEL
PSKAFGLLGLDRIGDNILSTPLFRRWMHYVEVFNKKNPDRQESWIDPIRFNYGWSGVEGAIKQAMKNPKSVNIAKQAESA
WLDTWLDAAKPPEDAFRFLHLDNVFENSLSSPKFATWAKYLDDFNKRYSEQKTTMIDGLRANYNDRWLLRIFDAAKSDLN
TEKLAANLQNALVDTWLAAKKKPADLKRMLNGVPTSDQMIERYVKKFDALLENS
>Phytophthora_oleae_KAL3670767.1
MKLTVLSIISSDYGGILQLPPQATIRLFYLAGVAILAFVAGGDARVLVSNVSNQPQVHVASTSVVSTTRLLRTRSIVAEE
RAGGGISVSGTDKLAKLLKSSKVTDEQLQKWLSKGKAAESVFYRMNLANTRFTRLFESPQFIRWLQYADDLSASGKGPSA
ISVLSIQYGDDTLYKMIGWAKKESSTKALGTRLQADQLEHWVTTRKDPDEVFKFAWTKYVDDLNAKNEEAMVSIIPTLRK
HFSDGDLFKIVLAAKRVDETEAMGTKLEDAFVQFWSHRKETPDNVLVELGLKKSTKTLLENPLLNMLTKYTEAYNVRYAA
KKTTVIETLTRTFGDETVAKMLLAGKSESTTKKIATKFETEQLEMWMNSGQSVDDVYKLLNLPSRRDLLGDFDNERLFGT
WLAYMNTLSIKNPDKTAAIFSTLAPSFRDRPMMQIFQAATKFSSMEKSTAKLHPLFKKWMGYVEVFNKKHPTKEDSWFVS
LRDKYQGDDLDIIIDKAMKDPSTVKIAKLVEKERMKEWLEKSKYSSNMAFRFLHLNKASLAEKVFLSPKFELWVKYLDDW
NQAYPSQKTTMIDGIRGNIHDLELVRMLAVAEKVPSTKKLASQLQDALVEKWIAEKRTLADLKSWLNHLASADDILARYT
KKLNSA
>Phytophthora_citrophthora_KAK1935688.1
MRYFFYLMCVVILALVAGIGAKGFRVLASDLPNYQAHAAISSVVSTTRLLRTTSIIDEERAGGISVSASDKLAKLFKSSK
VTDEQLQTWLSKGKTAESVFYRMNLEKTLYMRLLENPQFMRWLQYADDLSAAGKGTSSVSVLSTKYGDKKLYQMIGWAKK
ESSTKALGTRLQTDQLEHWVKIGKDPDEVFKLYGLDSAGSRILSESQFSAWTKYVDDLNAKNEGTAVSIIPTLRKYFSGD
DLFHIALAAKRVDETEAMGTKLEDAFVQFWIQRKETPDNVLVELGLKKSASTLLESPLLNILTKYTDAYNVKYAAKKSTV
IETLTRTFDDETVAGMLLAGRAKSTTKEIAKQFQADQLEMWLNSGQSVDDVYRLLNLPSRRDMMHDFGGVKLFGTWVTYM
NAVSMKNPEKTSAMFSTLATTFDDRSMMQILQAAKTFPSMEKTAAKLQLEKAQSIFSTGLSPYEAFISVALDDVGESVLS
SPLFKKWMVYVEDFNQKNPTDQKSWFVVLRGSYQGNGINQIIDKAMKDPNTVTIAKLVQKELLKESLEYWKYSPEKLFRF
LNVGDAGEKVLSSSKFGLWTTYLDDWNQAYPSKKTTMIDGLHANYRDQNLVSILAAAEKIPSTKKLASQLQDALVDKWVA
EKESLSYVKSWLSGVHAPSSDDMLERFTKKLNSV
>Phytophthora_citrophthora_KAK1935692.1
MRFFFSLAVIVLALVAGEEAKLPQVLVSDLPNHQVHDAATSLVLTSRLLRSRSNIYEERAGGISVSGTDKLAKLFKSSKV
TDEQLQKWLSKGKTAESVFYRMNLEKTLYMRLLENPQFMRWLQYADDLSAAGKGTSSVSVLSTKYGDKKLYQMIELAKKE
SSTKALGTRLQTDQLEHWVKIGKDPDEVFKLYGLDSAGSRILSESQFSAWTKYVDDLNAKNEGTAVSIIPTLRKYFSGDD
LFHIALAAKRVDETEAMGTKLEDAFVQFWIQRKETPDNVLVELGLKKSASTLLESPLLNILTKYTDAYNVKYAAKKSTVI
ETLTRTFDDETVAGMLLAGRAKSTTKEIAKQFQADQLEMWLNSGQSVDDVYRLLNLPSRRDMMHDFGGVKLFGTWVTYMN
AVSMKNPEKTSTMFSTLATTFDDRSMMQILQAAKTFPSMEKTAAKLQLEKAQSIFSTGLSPYEAFISVALDDVGESVLSS
PLFKKWMVYVEDFNQKNPTDQKSWFVVLRGSYQGNGINQIIDKAMKDPNTVTIAKLVQKELLKESLEYWKYSPEKLFRFL
NVGDAGEKVLSSSKFGLWTKYLDDWNQAYPSKKTTMIGGLHANYRDQNLVSILAAAEKIPSTKKLASQLQDALVDKWVAE
KESLSYVKSWLNGVHAPSSDDMLEQFTKKLNSV
>Phytophthora_capsici_AMJ52088.1
MRLLYLAGVAILAFIAGDATGAKVLVPDDSDHNRAQAASASVVSTTRLLRTRSVIDEERAGGISASASDKLAKLFKSTKV
TDEQLQQWLNKGKTAESVFYRMNLENTLYTRVFKSPQFPRWLQYADDLSASGKGSSAISILSTKYGDEKLYQMIGWAKKE
SSTKVLGTRLQTEQLEHWVKVGKDPEEVFKLYDLNYAGRRILSNSQFSAWMKYVDDLNAKNEGAFVSIIPTLRKYFSDDD
LFKIALAAKRSGETEAMGTKLDDAFVQFWIHRKETPDNVLVELGLKKSMETLLENPLLNILTKYTETYNVNYAVKKTTVV
ETLTRTFDDETVARMLLAGREKSTTKKIAKQFQADQLEMWVNSGQSVDDVYKLLNLPSRRDLLVDFGNQKLFDTWLTFMN
AVSVKTPEKTSAIFSKLATSFEDRPMMQILEAANKFSSMEKAATKLQLEKAQSIFSTGVSPRKAFKMVALDNVGDSVLSS
PLLKKWMLYVEDFNKKNPGKEESWFLPLRVNYQNLGRTIDKAMKDPSTVKLAQLVQKENMKEWLERWKYSPNMAFRELHL
NKAGEKVFSAPNFELWVKYLDDWNQAYPSKKETMIDGFRGNYHDLDLVPMLAAAEKAPSTKKLASELKDALVDKWVAEKK
TLAYVKSWLKGISSSDDMLERFTAKLNSV
>Phytophthora_citrophthora_KAK1935674.1
MNLENTGLLKLFKSPQFLRWLQYADDLSAAGKGASPISVLSTKYGDEKLYQMIEWAKKETSTKALGARLQKEQLEYWIKV
GKDPDEVFKLYSLNYAGWRFLSEPQFSAWTKYVDELNAKNEGAMVSIIPTLRKHFSDDDLFKIALAAKRSEETEAMGTKL
EDAFVQFWIQRKETPDNVLVQLGLKRSTETLLENPLLNTLTKYTEVYNVKYAAKKTTVVETLTRTFDDETVAKLLVAGRE
KSTTKKIAKQFQADQLEMWLNSGQSVDDVYKLLNIPSRRLVGDFDNLKLFNTWVTYMNAVSVKNPEKISAMFSTLTPTFR
DRPMMQILEAANKFPSMEKAATKLQLEKAQSIFSTGVSPYDAFKLVALDNVGDSVLGSPLFKKWMNYVEDFNKKNPAEKK
SWFLPLRTNYQGYDLDTIIDKGMKDPSTMKLAQLVEKERMEEWFVRWKYPPNSAFRNLHLDKAGEKVFSSPKFELWLKYL
DDWNKAYPSEKVAMIDGFRANYYDLNLVPMLGMAEKVPSTNKLASQLKDALVDKWVAKKVSPSQVKYWLNGIAYSDDRYT
TKLK
>Phytophthora_oleae_KAL3667801.1
MKLAKARTWIFSNPQFSKWVQYADDLSATASGKGTSAITTLTAQYGDDYLYKMLKAAKTDSSSKELASRLQSDQLERWVA
IDKDPDEVYKLYDVNYAGRRLLRDPQFSAWTKYVDDLNAKHEGAVSMIPTLRKHYSDADLFKMVEAAKSVDELESMGLKL
ENAFVQFWISDKKTPAKVLAELQLEATTKTLESPLFSLLAKFTDAYNVKFPQTKTTMIETFTHAFGDEKVTKMLTAVKTN
DWKAKKIATELGTAQLQMWLSSGKSVDDVYDLLNLPYKKLLNDIGENPLFTTWITYMNTFSIENPDKATRLLSTLATQFD
DRPMMQILQAAEKFPSMKNIAAKLQLQQAEKIFSTGVSSYKVFTTLALDNVGDSVLSSPLFTKWMSYVDDFNKKHPGKEE
SWFLPLRVNYQGSNLDKLIETARKNPKTTKLASMVEKERMEEWLTRWKYKPKDAFRFLNLNEAGEKTFSSPNFELWVKYL
NDFNQKYPGEKTTMIDSIRANYKDLDLLDILPAAKKVPSTEKLAKNLENALLDKWVDEKVTVAYLKRWIGHVPSSNVWIQ
RYTEKLNMVS
>Phytophthora_citrophthora_KAK1942981.1
MRLQSLLGVTIALYVAAILEAFSTVSAGGVSTHTERASFLRTLRVLRTRNLNGNGEEERMGGGGITVSTSEKLATLFKSS
KVTDEQLTKWLAKGKSADDVFYRMKFAKARVWIFDNPQFSRWVQYADDFSATPSGKGTSAIASLTTQYGDDRLYKMLKAA
KRESSSKELASRLQTDQLERWITIGKDTDEVYMLYDLNYAGVRLLRDPQFNAWAKYVDDLNAKHKGAISMVPTLRKHYSD
ADLFKMAEAAKSGDDELKAMGLKLEDAFVQFWIRDDKTPVKVLAELQLGATTKTLESPLFGLLTKFTDAYNVKSSKMKTT
MIETFTDAFGDEKVAKMLTTVQTNEWKAKKIATELEAAQLQMWLSSGKSVDEVYNLLNLPNKKHLHSIDANPLFTTWISY
LNTFSIENPDKVTRLLSTLTTEFNNRPLMQILQAAEKFPSMKSIATKLQLQQAEKFFSTGVSPYKVFTAIALDSVGDSVL
SSPVFTKWMSYVDDFNKKHPEKEESWFLPLRVSYQGNSLDRLIGTARKKPETIKLADMVEKARMEEWLTRWKYEPKDVFR
FLHLNEAGDKTFSSPNFKLWVKYLNDFNLKYPDEKTTMIDNIRANYIDLHLLEILPAAKKVPSTEKLAKDLENALLNKWV
DEKLTMAYLKRWLGYNPSFDVWIQRYAEKLNMTS
>Phytophthora_citrophthora_KAK1935643.1
MHFHHLLIVSAVVLICATVSASAHIVRDTGNSFPRTLRTSSVGDSGGEERAGGARGISISNSEKLAKFFTSSKVTDDQLQ
TWLGKGKSAKDVFYRMKLAKSRTWIFDNPLFSKWVQYADALSDTPSGKGTSAISTLTAQYGDDYLYMMLKAAERDAKSKE
LASRLRTDQVNHWIAIAKDPVEVYQLYDLQYASSRLLQNPQFSAWIKYVDDLNAKHEGAISIIPTLRKYYKDAELFNMAE
LAKRVKETKTMGLKLDDAFVQFWINERKTPVGILTELRLEATTKMMESPLLSLLVKFTDAYNLKFPQTQTTMIETLTNAF
GDEEVTKMLTAVKTSDWKAKKIATELEAAQLKMWLSSGKSVDDVYDLLKLPSRSSHYDFAGNPGFKTWIAYMNTFSIENP
DKVARLLSALATQFDAERPMIQILQAAKKFPSMERDAAKLQLQLAEKVFATGIPPNKAFKEVALDSVGDSVLSSPVFTRW
MNYVDDFNKKNPGKEDSWFSALHNSYQWDRLDTLLETARGNPTTAKIADAVEKARMEWWLTKYEPEDTFRFLHLNEYGEI
TLSSPNFQLWVKYLKDFNHKYPDKKTTMIDSIRDSYNDIDLLDILPAARKNPNTEKLAKNLENALLDKWVDEKVTVASLK
RRIGHNPSSNVWIERYTEKLSKFSL
>Phytophthora_citrophthora_KAK1945481.1
MRLHYLVSIAIVIFIAATLEAFSTVSTVRVSAHTLRATDSPTLRSPRTRNGGDSDDEERAKGGISVPITEKFAAIFKSSK
VTDEQLQKWLDIGTSADIVFYRMKLNKARSWIFSYPQFKNWVQYADNLSGTAAISTLTAQYGDDELYQILHMAKMYSTSK
ELASRLQIDQVKHWVRVGKDPDEVFKLYSLNSAGRGLLRSSQFSAWTKYVDDLNAKHEGAISIIPTLRKYYSDANLFKMA
EAAKNVYDFKSMGLKLEDSLVQFWINDKQTPVKVLKELQLGVTVETLQSPLFGLLAKFTDAYNVQFQKKTTMIETFTHIF
GDEKVAKLLTAVETNDRKVVQIVTEMKAAQLEMWLSSGKSVDDVYNLLNLPHKGFLYDLRENSLFPTWIAYMGAFSIENP
DKVTQLLSTLVTQLKDRPMMQILQAAEKFPSINSVAVTLQLQKAENFFATGISPYDAFTAVALDTAGDAVLTSPLFTKWM
NYVEDFNKKNRGNEESWFLPIRGNYNNVNRLIETARKNPKGAKIADMVEKAQMEEWLTLQSPPKHVFHFLKLNNEREILF
SNPNFELWVKYLNDFNKKYPDKKTTMIDSIRENIIDLQLIQILNEAEKVPTTKKLAENLGNALIDKWVDEKKTVAYLKRW
IGHVPSSNVWIERYTKKLKKMS
>Phytophthora_citrophthora_KAK1945484.1
MRLHYLVSIAIVIFIAATLEAFSTVSTVRVSAHTLRATDSPTLRSPRTRNGGDSDDEERAKGGISIPITEKLAAVFKSSK
VTDEQLQKWLDIGTSADIVFYRMKLNKARSWIFSYPQFKNWVQYADNLSGTAAISTLTAQFGDDELYHILHMAKIYSTSK
ELASRLQIDQVKHWVRVGKDPDEVFKLYSLNSAGRGLLRSSQFSAWTKYVDDLNAKHEGAISIIPTLRKYYSDADLFKMA
EAAKNVYDFKSMGLKLEDSLVQFWINDKQTPVKVLKELQLGVTVETLKSPLLGLLAKFTDAYNVQFQKKTTMIETFTHIF
GDEKVAKLLTTVETNDRKVVQIVTEMKAAQLEMWLSSGKSVDDVYNLLNLPHKGFLYDLRENSLFPTWIAYMGAFSIENP
DKVTQLLSTLVTQLKDRPMMQILQAAEKFPSINSVAVTLQLQKAENFFATGISPYDAFTAVALDTAGDAVLTSPLFTKWM
NYVEDFNKKNRGNEESWFLPIRGNYNNVNRLIETARKNPKGAKIADMVEKAQMEEWLTLQSPPKHVFHFLKLNNEREILF
SNPNFELWVKYLNDFNKKYPGKKTTMIDSIRENIIDLQLIQILNEAEKVPTTKKLAENLGNALIDKWVDEKKTVAYMKRW
IGHVPPSNVWVERYTKKLNELS
>Phytophthora_oleae_KAL3666352.1
MRLHYLVSVAIVIFTSEAFWTVSTARVSAHTVRDTDVSTSRSLRTRNVGDSGDEERAGGGISVPTTDKLATLFKSSKVTD
EQLQKWLDIGTSADIVFYRMKLAKARTWIFSNPQFSKWVQYADDLSATASGKGTSAISTLTAQYGDDYLYKMLKAAKTDS
SSKELASRLQIDQLKRWIAIGKDPDEVYKLYDLNYAGRRLLRDPQFSAWTKYVDDLNAKHEGAVSMIPTLRKHYSDADLF
KMAEAAKSVDELESMGLKLENAFVQFWVNDKQTPAKVLAELRLEATAKTLESPLFGLLAKFTDAYNVQFPKTKTTMIKTF
THTFGDEKVAKMLAAVKTNDWKAKKIATELETAQLQMWLSSGKSVDDVYNLLNLPYRGLLHDLRENPLFPTWLAYMNTFS
IENPDKVTRLLSTMATQFSDRPMMQILQAAEKSPSMGSVAVTLQLQKADKLFATGVSPYDVFKTVALDTVGDAVLTSPLF
TKWMSYVEDFNKKNPAKEESWFLPLRGSYNNVNRLIETARETPKGAKLADMVEKAQMEEWLTFWKRKPKHVFHFLNLDKA
GEKTFSSPNFELWVKYLNDFNKRYPDEKTTMIDSIRENYKDLLLIRILDEAEKVPTTEKLAKNLENALIDKWVDEKITVA
YLKRWIGLVPSSNVWVKRYTEKLNKLS
>Phytophthora_citrophthora_KAK1943979.1
MHLHYLVIIAIVIFIVASPATVFAHTARDSATSTSRTLRTRYTLDEERTGTGISVSTSEKLTTLLKSSKVTDQQLRKWLQ
KGKSADDVFYRMKLAKTDTWIFSNPLFSKWIQYADDLSATASGKGTSAISTLTAQYGDDKLYNMLKMGERHSDSKELASR
LRADQVERWVKIRKDPSEVYKIYELNHAGGRLLRNPQFSSWAKYVDDLNSKKEGAVSMIPTLRKFYSDADLFTMVEAAKS
VDDLKSMGLKLENSFVQFWINDKQTPVKVLAELQLEATTKTLESPLFSLLAKYTDVYNVKFPQTKTTMIETFTKTFGDEK
VAKMLAAVKANDWKAKKIATELEAAQLQMWMRSWKSVDDVYNLLDLPTRQLVNDLHTNPLFNTWITYMRTFSAKNPDKMP
QLLSTMAMQFTDRPMMQILQAVEKFPSMGSIAASLQLRKAENIFTTGISPFRAFRLTSLDTVGDSVLSSPLFTKWMSYVD
DFNRKNPTKEVSWFLPLRANYEVNKVIETARKNPKTLKIADMVESEQMKEWLTMQKPPKYVFHFLNLDQAGDKTFSSPDF
KLWVKYLDDFNQKYPAEKTSMIESIRANYKDILLMPILHEAAKIPKTEKLAKNLQNALTDKWVDEKVTVEKLKGMFGHMP
SSNTWIEQYSEKLNKLS
>Phytophthora_oleae_KAL3670791.1
MRLHCLVSVAIVISIAATSEAFSTVSTATVSAHTIRDTDVSTSRTLRTRSVSDEERAGGAISVSTSEKLATLFKSSKVTD
EQLQKWLNKGKSAEVVFYRMKLAKARRWIFSNPQFSKWVQYVDDLSTTAAGKGTSAIATLTAQYGDDQLYQMLKAAKRDS
SSKELASRLQTDQLGRWIAIGKDPGDIYKLYDLNYAGSRLLRNPQFSAWAKYVDDLNAKHEGAVSMIPTLRKFYSDKDLL
KMAAAAKSVDELETVGLKLENAFVQFWVNDKQTPAKVLAELRLEATTKTLESPLFSLLAKYTGVYNAQFPQAKTTMIETF
THTFGDEQVARMLTAVKANDWKAKKIATELEAAQLEIWLRSWKSVDDVYDLLKLPYRRLHYDFGGDPLFTTWIAYINTFS
IENPDKVTRLLSTLATQFTDRPMMQILQAAEKFPGMESVAAKLQLQKAEKIFSTEISPYKAFRRVALDDVGDSVLSSPLF
IKWMSYAEDFNKKHPTKEESWFVPPRANYNNVDKLIETARKTPKGAKIAGMVEKARMDEWLTFRKYEPKDTFRFLNLDQA
GEKTFSSPNFELWVKYLNDFNHKYPDKKTTMIDSIRANYIDLRLIPILNEAAKVPSTEKLAKNLQNALIDK
>Phytophthora_infestans_KAF4131898.1
MYLTAVAFTVSILSSDASAAKDLRGRAGFHPPKQNSSTKLLRYTDAVDIVDEERAPILEHFKTLFKSSKVTPERLQHWLD
TGLPAETVFRNMKLDRENAFSLFHDPKFAKWVQYADDLKDQLRYWVAVRKDPSVFFDLLHFNWVGASIFTKPEFSVWLKY
VDDVNAKHPEAAPVSIIPTLTQHLGRRGRDGTEKLLKMIESGKATYNSQAFAKQVGNELFSLWINSRETPDKILCVLKYE
SRTQAFMGSQRWKEWERYLNAYDSRYPEKKATTIEVLTRKYGDANLVNVLIDASAKGATEKRAAQLQAEQFDMWMSLRES
PIDVYNKLQHHYRDSSFFYDPLLSTWVSYMNVFVTRNPSKVDKMFLELGDTFEDKRFFRVLERAKKLPNTKNTATRLQLE
KASTVFESGKPPGEIFKLLALDNVGDDILADTLFNMWMTYLKIFNKEHPNHQESWFTTLRVNYAWSGVEIIIETGTQNPS
TRGMAEKVEDAFHNYWLDSKKAPDLAFRFLYLDKAGEKTLANPKFNTWVKYLKNFNERYPEDTTTVIDGLRANYNDRQLH
RTLKRAKEDSSTEELATDLQSALIHNWRDAKRTPDELKRMLDGVPTFDE
>Phytophthora_infestans_XP_002896931.1
MHLFFLTAVAFVITSVSVDASVAKDPRGHAPNRTEVDTVNASSSTRLLRKNSTVDLVGEERAPSIVENIKALVKSSAVTP
AKLQQWLDERLPAGLVFKNMNLDEPNIFSLLHEPNFAKWVQYADDLSAKSSHKESSVISTLTSLHGDKVVYDTIQAAKLY
PQLSELALKLEKDQIRFWIATRKDPSVVFEALNLNWAGISIFPKPEFSAWLKYVDDVNARHPKEAPLSIIPTLKQRFSRG
DEAGTDVLLKLIANGKATTEAKTVANKVESALFDFWLNSRETPDKVMDAFKYGTTTQAFLGSPRWKEWERYLSAYNARYP
EKKATAIETLTRKYGDAQLLDTLIGASSKGETKTLAAKLQAQQFDRWMNLKESPLDVYNRLRSSYGDTAFFNEPQLNVWV
SYMNVFVDKNPSKVDKMFLELGDTFGDMRLFRVLGEAKKFPNLESTATKLQMEKASTLFASGKSPEGIFKVLALDNVGDD
ILSNTLFHKWLAYLQKFNKEHPNNQESWFDMLRISYQPFGVERIIETGRKNPLTRLMAEKVENAYHNYWLDIKMEPKTAF
RSLHLDESGEKLLADPKFNTWVQYLKTFNDRYPNEKTTVIDGLRDNSHDIALLRMFSAAKNDPSTEKLATDLQSALILKW
QDAKKTPEELKRVFVGVPAADEMLDRYIKLLAVASSTP
>Phytophthora_infestans_KAI9984868.1
MNLDEPNIFSLLHEPNFAKWVQYADDLSAKSSHKESSVISTLTSLHGDKAVYDTIQAAKLYPQLSELALKLEKDQIRFWI
ATRKDPSVVFEALNLNWAGISIFPKPEFSAWLKYVDDVNARHPKEAPLSIIPTLKQRFSRGDEAGTDVLLKLIANGKATT
EAKTVANKVESALFDFWLNSRETPDKVMDAFKYGTTTQAFLGSPRWKEWERYLSAYNARYPEKKATAIETLTRKYGDAQL
LDTLIGASSKGETKTLAAKLQAQQFDRWMNLKESPLDVYNRLRSSYGDTAFFNEPQLNVWVSYMNVFVDKNPSKVDKMFL
ELGDTFGDMRLFRVLGEAKKFPNLESTATKLQMEKASTLFASGKSPEGIFKVLALDNVGDDILSNTLFHKWLAYLQKFNK
EHPNNQESWFDMLRISYQPFGVERIIETGRKNPLTRLMAEKVENAYHNYWLDIKMEPKTAFRSLHLDESGEKLLADPKFN
TWVQYLKTFNDRYPNEKTTVIDGLRDNSHDIALLRMFSAAKNDPSTEKLATDLQSALILKWQDAKKTPEELKRVFVGVPA
ADEMLDRYIKLLAVASSTP
>Phytophthora_ipomoeae_AVRcap1b
APSVVENIKALVKSPAVTKANLQQWLDERLPAGLVFKKMNLDEPKIFYLLHEPNFVKWVQYADDLSAKSSHKESSVISTL
TSLHGDKVVYDTIQAAKRYPKLSELALKLEKDQLRFWIATRNDPSVVFEALNLNWAGTSIFLEPKFFAWVKYVDDVNARH
PKEAPLSIIPTLKQQIARGDEGGTDKLLKLIAKGKATAETKTVASKVESALFDFWLNSRETPDKVMDAFKYGTTTQAFLG
SSRWKEWERYLSVYNARYPEKKATAIETLTRKYGDAELLDTLIGAGAKGETKTYAAKLQAQQFDRWMSLKESPLDVYNRL
RSSFGDTAFFNEPRLNMWVSYMNVFVNKNPSKVDKMFLELGDAVGDMSLFRVLGEAKKFPNLESTATKLQMEKASTLFAS
GKSPNGIFKVLALDKVGDDILSNTLFHKWLAYLQKFNKEHPNSQGSWFNMLRINYQMFGVERIIETGRKNPLTRLMAEKV
ENAYHNFWLDSKMVPKIAFRSLHLDESGEKALADPKFNTWVQYLKTFNDRYPNEKTTVIDGLRDNYHDVALLRMFKAAKK
DPSTEKLATDLQSALILKWQDAKKTPEELKKVFIGVPAADEMIDRYIKLLAVA
>Phytophthora_mirabilis_AVRcap1b
APSVVENIKALVKSSAVTKANLQQWLDEGLPAGLVFKKMDLDKPDIVLLLHERNFARWVQYADDLSAKSSHKESSVISTL
TSLHGDKVVYDTIQAAKKYPQLSELALKLEKDQIRFWIATRKDPSVFFEALNLNWAGTSIFSKPEFSAWLKYVDDVNARH
PKEAPLSIIPTLKQQIAQSDEAGTDVLLKLIANGKATAETKTVANKVDSALFDFWLNSRETPDKVMDAFKYGTTTQAFLG
SSRWKEWERYLSVYNARYPEKKATVIETLTRKYGDAESLDTLIGAGAKGETKTLAAKLQAQQFDRWMNLKESPLDVYNRL
RSSYGDTAFFNEPRRNMWASYMNVFVSRNLSKVDNMFLELGDTFGDMRLFRVLGDSKKFPNMESTATKLQMEEASTIFAS
GKIPNDIFKVLALDKVGDDILSNTLFHKWLAYLQKFNKEHPNNQGSWFDMLRIRYQPFGVERIIETGRKNPITRLMAEKV
ENAYHNFWLDSKMVPKTAFRSLHLIESGEKTLANPKFNTWVQYLKTFINRYPNEKTTVIDGLRDNYHDVRLLQMCKAATK
DPSTEKLATDLQSALILKWQDAKKTPEELKKVFVGEPAADEMIDRYIKLLAVA
>Phytophthora_andina_AVRcap1b
APSVVENIKALVKSSAVTPAKLQQWLDERLPAGLVFKKMNLDEPKIFYLLHEPNFVKWVQYADDLSAKSSHKESSVISTL
TSLHGDKVVYDTIQAAKKYPQLSELALKLENDQIRFWIATRKDPSVVFEALNLNRVGTSIFSNPEFSAWIKYVDDVNARH
PKEAPLSIIPTRKQRIARSDEAGTDVLLKLIANGKATAETKTVANKVESALFDFWLNSRETPDKVMDAFKYGTTTQAFLG
SSRWNEWERYLSAYNAIYPEKKATVIETLTRKYGDAQLLDTLISASSKGETKTLAAKLQAQQFDRWMSLKESPLDVYNRL
RSSYGDTGFFNEPQLNVWVSYMNVFVDKNPSKVDKMFLELGDTFGNMHLFRVIGELKKFPNMESTATKLQIEKASTLFAS
GKSPNDIFKVLALDKVGDDILSNTLFHKWLAYLQKFNKEHPNNQGSWFDMLRINYQMFGLERIIETGRKNPFTRLMAEKV
ENAYHNFWLDTKMAPKTAFRSLHLDESGEKTLANPKFNTWVQYLKTFNDRYPNEKTTVIDGLRDNYHDVALLRMFTAAKK
DPSTEKLATDLQSVLILKWQDAKKTPEQLKRVFVGESAADEMIDRYIKLLAVASSTS
>Phytophthora_infestans_KAF4146153.1
MNENVVSGRKLLRSDGADDAGNESRTGLSVSITERLKSLFKSSNVTPEKLQSWLNSEKPADTVFMRMHLHKADDWVLQAP
QFTIPTLTRQLGDDKLYRVIKSAKMIPQTKNIATRLETELVQYWVTIRKDPDEVFRLNFSEWVSYVDDVNAKNPENPIGG
SKNERNDENKVEDDMAQVWLNSRKAPEDILLKLKLGDTMERILESPRLNTWTKYIDAYNSRYRGGETSMIEVLTRKFRDK
RVAEAINAAKTSEDTTKNIALKLESAQLEMWLRDGKSTDDIYELLELSIWRSDFSHNPLLETWVSYMDTVVTNSPSKMST
LFSTLESRFTDRPLLQILEKATKFSSMESAATKLQIAKMQSIFESKMSPKDSFYLLGLDTVGDSVLSSHVLKRWKEYVKS
FNKANPKKVESWFEPLRINYQHIERMIETAKQNPRTVGIGTEAESALHKHWLDRGKSPGTVFRDIFREKPTEHLLTIPKF
GLWTQYLETFNKRYPKNKTTIAAKNDRSKDKQARDLKDAMVARWIDSDEKLTDLQRRFSHVKDADELIQQFKKLKKIP
>Phytophthora_nicotianae_ETL35040.1
MHLHILVGLTIVIYFVADISATEPTGSMSSVNDEVDFYNVSKTRVSDTRFLRIVVDGNEEERTGLSVPPSEKLKSWLKSS
NITPEKLQKWLNKEKSPDIVFSRMQLTKAGDLLFYNSKFSTWLQYVDDLSKTSKEEVSAIKTLTARYGDSKLYGMIKSIK
RFPEEKSLATRLEEEQMQHWVNLRKDPDEIFQLFNLAENRRYIFRHPEFTTWVKYVDSLKAKHPKEPVSMTQTLTKYFSD
KYLLELVKEAEVRKGSKTVATKVEDDLLEFWLKDGKSPDDALVEVGLGMYRYFHLENPMFDTLAKYLRVYNSKYPDKKTT
MIELLTKKFGDGDVSAILTEAKLVDATKNIASTLQSAQLEMWLSKGKSVDDVALLLRLYRRRDFTEKPLLSTWVSYMNTI
ATNNPHDVHAIFSSLESQYVGRPLLQILEAAKQYPSMENTALGLQTKTIRSIFASGETPAVAFSQLVLDQAGDGLLSNPL
FKNWMEYVKDFNKKNPEKQESWFQPLRIAYQWRIENMIARAKQNPTTVNIANTVERAWRKQWVEWNYAPSAAFKFFQLNR
AYEKTLLSPEFKVWVKYLNYFNRQHPDKKETIIDGMKANYNDINILLILNAAKKDPNTKKMVTYLQNELVNKWVVANEDP
AVLRRRFSGTVENGEEMVQRYIKKREAMSATTS
>Phytophthora_nicotianae_ETL88274.1
MHLHILVGLTIVIYFVADISATEPTGSMSSVNDEVDFYNVSKTRVSDTRFLRIVVDGNEEERTGLSVPPSEKLKSWLKSS
NITPEKLQKWLNKEKSPDIVFSRMQLTKAGDLLFYNSKFSTWLQYVDDLSKTSKEEVSAIKTLTARYGDSKLYGMIKSIK
RFPEEKSLATRLEEEQMQHWVNLRKDPDEIFQLFNLAENRRYIFRHPEFTTWVKYVDSLKAKHPKEPVSMTQTLTKYFSD
KYLLELVKEAEVRKGSKTVATKVEDDLLEFWLKDGKSPDDALVEVGLGMYRYFHLENPMFDTLAKYLRVYNSKYPDKKTT
MIELLTKKFGDGDVSAILTEAKLVDATKNIASTLQSAQLEMWLSKGKSVDDVALLLRLYRRRDFTEKSLLSTWVSYMNTI
ATNNPHDVHAIFSSLESQYVGRPLLQILEAAKQYPSMENTALGLQTKTIRSIFASGETPAVAFSQLVLDQAGDGLLSNPL
FKNWMEYVKDFNKKNPEKQESWFQPLRIAYQWRIENMIARAKQNPTTVNIANTVERAWRKQWVEWNYAPSAAFKFFQLNR
AYEKTLLSPEFKVWVKYLNYFNRQHPDKKETIIDGMKANYNDINILLILNAAKKDPNTKKMVTYLQNELVNKWVVANEDP
AVLRRRFSGTVENGEEMVQRYIKKREAMSATTS
>Phytophthora_nicotianae_KUF78968.1
MPSVNDEVDFYNVSKTRVSDTRFLRIVVDGNEEERTXLSVPPSEKLKSWLKSSNITPEKLQKWLNKEKSPDIVFSRMQLT
KAGDLLFYNSKFSTWLQYVDDLSKTSKEEVSAIKTLTARYGDSKLYGMIKSIKRFPEEKSLATRLEEEQMQHWVNLRKDP
DEIFQLFNLAENRRYIFRHPEFTTWVNDKYLLELVKEAEVRKGSKTVATKVEDDLLEFWLKDGKSPDDALVEVGLGMYRY
FHLENPMFDTLAKYLRVYNSKYPDKKTTMIELLTKKFGDGDVSAILTEAKLVDATKNIASTLQSAQLEMWLSKGKSVDDV
ALLLRLYRRRDFTEKPFLSTWVSYMNTIATNNPHDVHAIFSSLESQYVGRPLLQILEAAKQYPSMENTALGLQTKTIRSI
FASGETPAVAFSQLVLDQAGDGLLSNPLFKNWMEYVKDFNKKTPEKQESWFQPLRIAYQWRIENMIARAKQNPTTVNIAN
TVERAWRKQWVEWNYTPSAAFKFFQLNRAYEKTLLSPEFKVWVKYLNYFNRQHPDKKETIIDGMKANYNDINILLILNAA
KKDPNTKKMVTYLQNELVNKWVVANEDPAVLKRRFSGTVENGEEMVQRYIKKREAMSATTS
>Phytophthora_nicotianae_KUF84530.1
MLTVYYTQLKLYIPRLLHSKTSFPDTMHLHILVGLTIVIYFVADISATEPTGSMPSVNDEVDFYNVSKTRVSDTRFLRIV
VDEKLKSWLKSSNITPEKLQKWLNKEKSPDIVFSRMQLTKAGDLLFYNSKFSTWLQYVDDLSKTSKEEVSAIKTLTARYG
DSKLYGMIKSIKRFPEEKSLATRLEEEQMQHWVNLRKDPDEIFQLFNLAENRSDKYLLELVKEAEVRKGSKTVATKVEDD
LLEFWLKDGKSPDDALVEVGLGMYRYFHLENPMFDTLAKYLRVYNSKYPDKKTTMIELLTKKFGDGDVSAILTEAKLVDA
TKNIASTLQSAQLEMWLSKGKSVDDVALLLRLYRRRDFTEKPFLSTWVSYMNTIATNNPHDVHAIFSSLESQYVGRPLLQ
ILEAAKQYPSMENTALGLQTKTIRSIFASGETPAVAFSQLVLDQAGDGLLSNPLFKNWMEYVKDFNKKTPEKQESWFQPL
RIAYQWRIENMIARAKQNPTTVNIANTVERAWRKQWVEWNYTPSAAFKFFQLNRAYEKTLLSPEFKVWVKYLNYFNRQHP
DKKETIIDGMKANYNDINILLILNAAKKDPNTKKMVTYLQNELVNKWVVANEDPAVLKRRFSGTVENGEEMVQRYIKKRE
AMSATTS
>Phytophthora_nicotianae_ETP39462.1
MHLHILVGLTIVIYFVADISATEPTGSMSSVNDEVDFYNVSKTRVSDTRFLRIVVDGNEEERTGLSVPPSEKLKSWLKSS
NITPEKLQKWLNKEKSPDIVFSRMQLTKAGDLLFYNSKFSTWLQYVDDLSKTSKEEVSAIKTLTARYGDSKLYGMIKSIK
RFPEEKSLATRLEEEQMQHWVNLRKDPDEIFQLFNLAENRRYIFRHPEFTTWVKYVDSLKAKHPKEPVSMTQTLTKYFSD
KYLLELVKEAEVRKGSKTVATKVEDDLLEFWLKDGKSPDDALVEVGLGMYRYFHLENPMFDTLAKYLRVYNSKYPDKKTT
MIELLTKKFGDGDVSAILTEAKLVDATKNIASTLQSAQLEMWLSKGKSVGDVALLLRLYRRRDFTEKPFLSTWVSYMNTI
ATNNPHDVHAIFSSLESQYVGRPLLQILEAAKQYPSMENTALGLQTKTIRSIFASGETPAVAFSQLVLDQAGDGLLSNPL
FKNWMEYVKDFNKKNPEKQESWFQPLRIAYQWRIENMIARAKQNPTTVNIANTVERAWRKQWVEWNYAPSAAFKFFQLNI
AYEKTLLSPEFKVWVKYLNYFNRQHPDKKETIIDGMKANYNDINILLILNAAKKDPNTKKMVTYLQNELVNKWVVANEDP
AVLRRRFSGTVENGEEMVQRYIKKREAMSATTS
>Phytophthora_nicotianae_XP_008894738.1
MHLHILVGLTIVIYFVADISATEPTGSMSSVNDEVDFYNVSKTRVSDTRFLRIVVDGNEEERTGLSVPPSEKLKSWLKSS
NITPEKLQKWLNKEKSPDIVFSRMQLTKAGDLLFYNSKFSTWLQYVDDLSKTSKEEVSAIKTLTARYGDSKLYGMIKSIK
RFPEEKSLATRLEEEQMQHWVNLRKDPDEIFQLFNLAENRRYIFRHPEFTTWVKYVDSLKAKHPKEPVSMTQTLTKYFSD
KYLLELVKEAEVRKGSKTVATKVEDDLLEFWLKDGKSPDDALVEVGLGMYRYFHLENPMFDTLAKYLRVYNSKYPDKKTT
MIELLTKKFGDGDVSAILTEAKLVDATTISSVGDVAEQREVCRTWVSYMNTIATNNPHDVHAIFSSLESQYVGRPLLQIL
EAAKQYPSMENTALGLQTKTIRSIFASGETPAVAFSQLVLDQAGDGLLSNPLFKNWMEYVKDFNKKNPEKQESWFQPLRI
AYQWRIENMIARAKQNPTTVNIANTVERAWRKQWVEWNYAPSAAFKFFQLNRAYEKTLLSPEFKVWVKYLNYFNRQHPDK
KETIIDGMKASYNDINILLILNAAKKDPNTKKMVTYLQNELVNKWVVANEDPAVLRRRFSGTVENGEEMVQRYIKKREAM
SATTS
>Phytophthora_infestans_KAF4133361.1
MRLAFPLVAAVISSIILIDATNPGPHLFETNVSETDVDTSRLLRINDDNFDERAGPSVSGAKKLKSWLTSSKVTPVKLKN
WLNKRKSADSVFRLMGLATTGSHLLFDRRFSAWLQYVEDLSKISNKKLSAISTLTSKYSDDALYKLIEKAKLTPQTESLA
TKLEAEHIQHWVAVRKDPDEVKYVDDLNDAGTSQVTSMIPTLRKHYSDRALFDMAESAKHVDETNSLATKLENALVQSWG
SSRKAPKNALVELDLDTTTFGVLKNPMFNSWVKFVKAYDAKNPDKTMIETLTSQFGDDLVSKMLAAVKSEEVTQNMAVKL
ESAQPEMWRSNGKSVDDVFELLKLSRTKGDFSHNPLLTSWVSYMNTIVTATPNKMSTLFLELESRFTDRSLLQILETAMR
FPSMEIAATKLHTEKIDDIFAKMGSPKEVFKQLSLDNVGGNVLSYPLFERWVEYVKVFNKENPSKQETWFGPLLREYKWR
GVENKNRQGNAQSKHSGNGEKAGERAAYGLAQRKDASHSKFEVWAKYLDDFNERYPNDKVTMIDSLHTKYNYPWLLRMIQ
SAKQDPSTEKLASRIQNEMINKWVADKENPAHLEKLLYGTPTYEATLERYVHKLISLSETSP
>Phytophthora_nicotianae_ETP39162.1
MSETAAYSTRFLRTIDPDAVEERAPVVDTLKALVTSSEVTPDKLRNWLSEGKSADSVFTRMHLAKTKDMLLKRPQFRSWV
QYADDLSKASKKEMLVISTLTAQYGDDALYKLIESAKLDPKIKTLANRLEREQMQYWVAVRKSPDDVFRIYKLDEAKQTV
LSTPKFVNWVKHVDDLNAKHPEQPVTTIPTLKKYFNIDDEGLLSLISVGKQSERTKSIASKVEDDLLQIWGNSKKTPDAV
LDEMRIDKMNIPLLENSLFTTWAKYVSIFNAKYPNEKRTMIEILTRKFGDQYITHILYKAKSIDTTKTMATQLESAQLTM
WRSNDKSVDDVFDLLWLRRRDHDFCSRNSPPILNACVSYLNVIATESPTMLPILLSNLKTTFDDRLLLQFLEAAKPFRSL
ERAVVKLETEKIRAIFERREQPKEAFRLLGLDGKGNTILSNPLFKEWMDYVKIFNRENPNKQESWFYPLRIHYGWYGVKK
IIKTAMNNPNTVKIGKQVEIAMLKQWLEANHNPSEKETMIDILSSKYFDVNLLAIINAAKKDQITKMLATELEDALVMKW
VAKNENPAQLLEKLRGIENADELVKRYTDLARSKRM
>Phytophthora_idaei_KAG3107710.1
MLQRWLKEGKSAETVFTRMHLKYDQSRVFFNPEFSHWLQYVDDLAKISKKEVSAIQTLTAKYGDEILYKMIEDAKAFPDT
MNLAKRLQADQMQYWVDIRKDPDEVFHLFKLDKVRRDILSNSDFIDWVKYVDDLNAKHPEEPKFVFRSLRKYFADDYILT
MTQSAKSVEGTRGIATKVEDDLLRVWLYSQKTPDDALGAIGHGELMYTLLESPLWDIWAKYLKAYNSRYPNKKATVIKVL
TRKYGDDHVAKILEMAKSKDTTQDIATKLASMQLQLWLRNEKAVMDVFKMLKLYRTESDFSHSPLLNPWVAYMNTIVTVN
PNKMSVLLSTLETHFSERPLLQILDSAKKFPSMESAATQLKAEKIEDIFARRVPPKKAFKMLGFDNVGESLFSSPLLVKW
MKYVEVFNKGEAPKKRKSWIEPIRLEYGSIRLEGMIEKAMKDSSTATFGQTAEKAFHKLWLDWGATPSEAFKLLRLNKAE
TQTLSRPEFTTWAKYLDDFNQLYPKQETTMIDGLSDSYIDINLLLILNAAKQDPNTKKIAANWQDALVDKWLAVKKDPTY
LKETFRGVPTADEMIERYSKKLTFLSGTSS
>Phytophthora_cactorum_KAF1785298.1
MRRGQALCACYRKTEVLVRDVDSDSRNASEMAQGGEICRNRFHAHTPKVRSIQGVFNPSSVIGSSTSTIWPSLQEGSVCD
QTLTAKYGDEILYKMIEDAKVFPDTMNLAKRLQADQMQYWLPFGRILMRYFICSSLTSNSDFTDWVQYVDDLNAKHPEEP
KFVARSLRKYFADDYILTMTQSAKSVEGTRDIATKVEDDLLRVWLYSQKTPDDALGEIGHGELIYPDKNATVIKVLTRKY
GADHVAKILEMAKSKDTTQDIATKLASMQLQLWLRNEKTVMDVFKMLKLYRTESDFSHSPLLNPCVAYMKTIVTVNPNKM
SVLLSTLETRFSERPLPHILDAAKKFPSMESAATQLKAEKKAFKMLGFDNVGESLFGSPLFVKWMKYVEVFNKGEAPKKR
ESWIEPIRLEGMIEKAMKDPSTATFGQTADKAFHKLWLDWGATPSEAFKLLRLNKAETQTLSRPEFTTWAKYLDDFNQLY
PKQETTMIDGLSDSYSDINLLLILDAAKQDPNTKKTAANLQDALVDKWLAVKKDPTYLKETFRGVPTADEMSSDTPRNSR
SYRELPHKLHFD
>Phytophthora_nicotianae_ETL87950.1
MPIIEKFKSLVTTSIVTPEKLQSWLDKRKSAATVFTRMRLKKSESLFSEPQFSAWIRYVDDLNKLSKEEVSAVSILIAHY
GDEILYEMILKAKEVAGMERLAARLQAEQMKHWIINRKNPDEVYELFHLHWPLLSSVLINPNFPAWVKYVDDLNAKHPEA
HISTISTLRKQQGLNDPILVHLIGEAKAVEGFKSAATKVEDDLIDAWLNAAKSPDNALAELGFSTATYNILGNPALDTWI
KYTDAFNRKYPDKGTTMFETFVRMYGEDKLALMVTAAKKNENTDDIARELESALLKKWLSSGKTIDDVYWILRLYLSRYD
FSDRSNLSIWVSYLNTVVTDNPSKVSEVFTYLKKNSETHKALLRILAIARKFPKLESAAAKLQMETLQQIFASGISPDKV
FRLLGFDIGHNILSKPLFKEWMDYAIGFYKENTKKQESWFKVLRTYYADVDITSMINKAMQNPSTVEIARKTESAWIKHH
LDAQTTPAKMFAMFRLHGAGHETLASTEFAKWVSYLNEFNKRYPHQKETIIEGLRANYIDRVLVPLLSSAKQNSRTEKLA
AKLQDDLINHWLAAKLEPATLVSNLGKVESADEMIQRFGKKLTEMPGNTS
>Phytophthora_nicotianae_ETM41203.1
MAGIILALHPEQLQSWLDKRKSAATVFTRMRLKKSESLFSEPQFSTWIRYVDDLDKLSKEEVSAVSILIAHYGDEILYEM
ILKAKEVAGIERLAARLQAEQMKHWIINRKNPDEVYELFHLHWPLLSSVLINPNFPAWVKYVDDLNAKHPEAHISTISTL
RKQRDLNDPILVHLIGEAKAVEGFKSAATKVEDDLIDAWLNAAKSPDNALAELGFSTATYNILGNPALDTWIKYTDAFNR
KYPDKGTTMFETFVRMYGEDKLALMVTAAKKNENTDDIARELESALLKKWLSSGKTIDDVYWILRLYLSRYDFSDRSNLS
IWVSYLNTVVTDNPSKVSEVFTYLKKNSETHKALLRILAIARKFPKLESAAAKLQMETLVVSDTLQQIFASGISPDKVFR
LLGFDIGHNILSKPLFKEWMDYAIGFYKENTKKQESWFKVLRTYYADVDITSMINKAMQNPSTVEIVRKTESAWIKHHLD
AQTTPAKMFAMFRLHGAGHETLASTEFAKWVSYLNEFNKRYPHQKETIIEGLRANYIDRVLVPLLSSAKQNSRTEKLAAK
LQDDLINHWLAAKLEPATLVSNLGKVESADEMIQRFGKKLTEMPGNTS
>Phytophthora_pseudosyringae_KAG7387331.1
MHPHCIFVVGLVVLFSSARIHVEASVAAVSDVFSRARFDSASGASVAATRALRANRDADGDEEERAGLSVPAVEKFKTIF
TSSKVTPEQLQSWLAQGKSADTVFTRMHLTKAGSWLFFDAQFSSWVKYVDDLSAKTSNKGMSVVSTLTAQFGDDALYKMI
EQAKDIPRMESLAMRLGAEQMQHWVATRKDLDEIFRLFDLDDAVKNALGQYRQFPLDKAGKRIFSNPKFTAWVKYVDEMN
VKNPEEPLSMIPTLKKYFRDGELLRMTESAKTVAGSKSIATKVEDGMVQFWLSSRKTPDDVFVELGLSTTTKSRLDDLFV
AVWIKYVDAYSVRYPDTKTTMIETFTRNFDDVRVAKMIIAAKAEDATNTLATKLESAQLEMWRGSGKSADDVFELLKLYQ
TQSDFSHNPLLNTWVSYMNAIVTENPSKAPSLLSTLEARFSDRPLIQILEAAKKFPSMESAATKMQTETIKGVFASKESP
EKVFTVIGLGDAQDNLLGIPLFSAWLNYAKVFNKEHPTQQESWAMTLHLNYQFPGIESMIKKGMQDLSTVNLAKMVERAW
MKEWLEWWEKSPSNAFSLLHLDEAGQKTFASPKFKLWAKYLNDFNQRYPNERTTMIDAIRANYSDRQLLRIFNAAKQDPS
TEKLASNLENAMLDKWLVAKENPASLKWTYDGLPGIDGIIQRYSKKFAAMSGNTP
